# Supplementary material for: {[2-Methyl-2-(phen­oxy­meth­yl)propane-1,3-di­yl]bis­(­oxy)}di­benzene
Source: Acta Crystallogr Sect E Struct Rep Online. 2014 Apr 12;70(Pt 5):o539. doi: 10.1107/S1600536814007594 (PMC4011283; doi:10.1107/S1600536814007594)
Supplement: Supplementary file 1 [file e-70-0o539-sup1.cif]

##############################################################################
#                                                                            #
# This CIF contains the data in a paper accepted for publication in          #
# Acta Crystallographica Section E. It conforms to the requirements of       #
# Notes for Authors for Acta Crystallographica Section E, and has been       #
# peer reviewed under the auspices of the IUCr Commission on Journals.       #
#                                                                            #
# Full details of the Crystallographic Information File format               #
# are given in the paper "The Crystallographic Information File (CIF):       #
# a New Standard Archive File for Crystallography" by S. R. Hall, F. H.      #
# Allen and I. D. Brown [Acta Cryst. (1991), A47, 655-685].                  #
#                                                                            #
# The current version of the core CIF dictionary is obtainable from          #
# ftp://ftp.iucr.org/pub/cif_core.dic.                                       #
#                                                                            #
# Software is freely available for graphical display of the structure(s)     #
# in this CIF. For information consult the CIF software page                 #
# http://www.iucr.org/resources/cif/software.                                #
#                                                                            #
# This file may be used for bona fide research purposes within the           #
# scientific community so long as proper attribution is given to the journal # 
# article from which it was obtained.                                        #
#                                                                            #
##############################################################################
data_I
_audit_creation_method     SHELXL-97
_database_code_depnum_ccdc_archive     'CCDC 942596'
_chemical_name_systematic     ?
_chemical_name_common
;
{[2-Methyl-2-(phenoxymethyl)propane-1,3-diyl]bis(oxy)}dibenzene
;
_chemical_formula_moiety     'C23 H24 O3'
_chemical_formula_sum     'C23 H24 O3'
_chemical_formula_iupac     'C23 H24 O3'
_chemical_formula_weight     348.42
_chemical_melting_point     340
_symmetry_cell_setting     monoclinic
_symmetry_space_group_name_H-M     'P 21/n'
_symmetry_space_group_name_Hall     '-P 2yn'
loop_
    _symmetry_equiv_pos_as_xyz
    'x, y, z'
    '-x+1/2, y+1/2, -z+1/2'
    '-x, -y, -z'
    'x-1/2, -y-1/2, z-1/2'
_cell_length_a     13.5755(15)
_cell_length_b     6.2829(7)
_cell_length_c     22.514(3)
_cell_angle_alpha     90.00
_cell_angle_beta     91.033(2)
_cell_angle_gamma     90.00
_cell_volume     1920.0(4)
_cell_formula_units_Z     4
_cell_measurement_reflns_used     16758
_cell_measurement_theta_min     1.74
_cell_measurement_theta_max     28.34
_cell_measurement_temperature     295(2)
_exptl_crystal_description     block
_exptl_crystal_colour     colourless
_exptl_crystal_size_max     0.41
_exptl_crystal_size_mid     0.32
_exptl_crystal_size_min     0.11
_exptl_crystal_density_diffrn     1.205
_exptl_crystal_density_meas     ?
_exptl_crystal_density_method     'not measured'
_exptl_crystal_F_000     744
_exptl_absorpt_coefficient_mu     0.079
_exptl_absorpt_correction_type     multi-scan
_exptl_absorpt_process_details     '(SADABS; Sheldrick, 1996)'
_exptl_absorpt_correction_T_min     0.9685
_exptl_absorpt_correction_T_max     0.9914
_exptl_special_details     ?
_diffrn_ambient_temperature     295(2)
_diffrn_radiation_type     MoK\a
_diffrn_radiation_wavelength     0.71073
_diffrn_radiation_source     'normal-focus sealed tube'
_diffrn_radiation_monochromator     graphite
_diffrn_measurement_device_type     'Bruker SMART APEX area-detector'
_diffrn_measurement_method     '\w'
_diffrn_detector_area_resol_mean     ?
_diffrn_reflns_number     16758
_diffrn_reflns_av_R_equivalents     0.0450
_diffrn_reflns_av_sigmaI/netI     0.0476
_diffrn_reflns_theta_min     1.74
_diffrn_reflns_theta_max     28.34
_diffrn_reflns_theta_full     28.34
_diffrn_measured_fraction_theta_max     0.995
_diffrn_measured_fraction_theta_full     0.995
_diffrn_reflns_limit_h_min     -18
_diffrn_reflns_limit_h_max     18
_diffrn_reflns_limit_k_min     -8
_diffrn_reflns_limit_k_max     8
_diffrn_reflns_limit_l_min     -26
_diffrn_reflns_limit_l_max     29
_diffrn_standards_number     ?
_diffrn_standards_interval_count     ?
_diffrn_standards_interval_time     ?
_diffrn_standards_decay_%     ?
_refine_special_details
;
Refinement of <i>F</i>^2^ against ALL reflections. The weighted <i>R</i>-factor
<i>wR</i> and goodness of fit <i>S</i> are based on <i>F</i>^2^, conventional
<i>R</i>-factors <i>R</i> are based on <i>F</i>, with <i>F</i> set to zero for
negative <i>F</i>^2^. The threshold expression of <i>F</i>^2^ >
\s(<i>F</i>^2^) is used only for calculating <i>R</i>-factors(gt) <i>etc</i>.
and is not relevant to the choice of reflections for refinement.
<i>R</i>-factors based on <i>F</i>^2^ are statistically about twice as large
as those based on <i>F</i>, and <i>R</i>- factors based on ALL data will be
even larger.
;
_reflns_number_total     4770
_reflns_number_gt     2614
_reflns_threshold_expression     I>2\s(I)
_refine_ls_structure_factor_coef     Fsqd
_refine_ls_matrix_type     full
_refine_ls_R_factor_all     0.1097
_refine_ls_R_factor_gt     0.0498
_refine_ls_wR_factor_gt     0.1018
_refine_ls_wR_factor_ref     0.1238
_refine_ls_goodness_of_fit_ref     1.002
_refine_ls_restrained_S_all     1.002
_refine_ls_number_reflns     4770
_refine_ls_number_parameters     236
_refine_ls_number_restraints     0
_refine_ls_hydrogen_treatment     constr
_refine_ls_weighting_scheme     calc
_refine_ls_weighting_details
         'calc w=1/[\s^2^(Fo^2^)+(0.0497P)^2^+0.1080P] where P=(Fo^2^+2Fc^2^)/3'
_atom_sites_solution_hydrogens     geom
_atom_sites_solution_primary     direct
_atom_sites_solution_secondary     difmap
_refine_ls_shift/su_max     0.000
_refine_ls_shift/su_mean     0.000
_refine_diff_density_max     0.158
_refine_diff_density_min     -0.141
_refine_ls_extinction_method     none
_refine_ls_extinction_coef     ?
loop_
    _atom_type_symbol
    _atom_type_description
    _atom_type_scat_dispersion_real
    _atom_type_scat_dispersion_imag
    _atom_type_scat_source
    'C' 'C' 0.0033 0.0016
                         'International Tables Vol C Tables 4.2.6.8 and 6.1.1.4'
    'H' 'H' 0.0000 0.0000
                         'International Tables Vol C Tables 4.2.6.8 and 6.1.1.4'
    'O' 'O' 0.0106 0.0060
                         'International Tables Vol C Tables 4.2.6.8 and 6.1.1.4'
_computing_data_collection     'SMART (Bruker, 2001)'
_computing_cell_refinement     'SAINT (Bruker, 2001)'
_computing_data_reduction     'SAINT (Bruker, 2001)'
_computing_structure_solution     'SHELXS97 (Sheldrick, 2008)'
_computing_structure_refinement     'SHELXL97 (Sheldrick, 2008)'
_computing_molecular_graphics     'ORTEP-3 for Windows (Farrugia, 2012)'
_computing_publication_material     'SHELXL97 (Sheldrick, 2008)'
loop_
    _atom_site_type_symbol
    _atom_site_label
    _atom_site_fract_x
    _atom_site_fract_y
    _atom_site_fract_z
    _atom_site_U_iso_or_equiv
    _atom_site_adp_type
    _atom_site_calc_flag
    _atom_site_refinement_flags
    _atom_site_occupancy
    _atom_site_symmetry_multiplicity
    _atom_site_disorder_assembly
    _atom_site_disorder_group
    O O1 0.68030(8) 0.63321(17) 0.10973(5) 0.0513(3) Uani d . 1 1 . .
    O O2 0.82639(8) 0.16266(19) 0.06970(5) 0.0576(3) Uani d . 1 1 . .
    O O3 0.68819(9) 0.4660(2) -0.06922(5) 0.0603(3) Uani d . 1 1 . .
    C C1 0.64308(13) 0.1538(3) 0.01456(8) 0.0575(5) Uani d . 1 1 . .
    H H1A 0.6750 0.1020 -0.0203 0.086 Uiso calc R 1 1 . .
    H H1B 0.5742 0.1738 0.0060 0.086 Uiso calc R 1 1 . .
    H H1C 0.6512 0.0524 0.0462 0.086 Uiso calc R 1 1 . .
    C C2 0.68907(11) 0.3661(2) 0.03331(7) 0.0431(4) Uani d . 1 1 . .
    C C3 0.64647(12) 0.4268(3) 0.09311(7) 0.0469(4) Uani d . 1 1 . .
    H H3A 0.5751 0.4260 0.0904 0.056 Uiso calc R 1 1 . .
    H H3B 0.6669 0.3239 0.1230 0.056 Uiso calc R 1 1 . .
    C C4 0.65081(11) 0.7116(3) 0.16385(6) 0.0423(4) Uani d . 1 1 . .
    C C5 0.69030(11) 0.9064(3) 0.17973(7) 0.0470(4) Uani d . 1 1 . .
    H H5 0.7327 0.9762 0.1543 0.056 Uiso calc R 1 1 . .
    C C6 0.66682(13) 0.9972(3) 0.23330(7) 0.0564(5) Uani d . 1 1 . .
    H H6 0.6927 1.1293 0.2437 0.068 Uiso calc R 1 1 . .
    C C7 0.60515(14) 0.8929(3) 0.27141(8) 0.0643(5) Uani d . 1 1 . .
    H H7 0.5905 0.9526 0.3080 0.077 Uiso calc R 1 1 . .
    C C8 0.56545(14) 0.7011(3) 0.25532(8) 0.0627(5) Uani d . 1 1 . .
    H H8 0.5231 0.6322 0.2810 0.075 Uiso calc R 1 1 . .
    C C9 0.58723(12) 0.6073(3) 0.20120(7) 0.0524(4) Uani d . 1 1 . .
    H H9 0.5596 0.4773 0.1904 0.063 Uiso calc R 1 1 . .
    C C10 0.80135(11) 0.3501(3) 0.03726(7) 0.0470(4) Uani d . 1 1 . .
    H H10A 0.8284 0.3432 -0.0023 0.056 Uiso calc R 1 1 . .
    H H10B 0.8284 0.4744 0.0573 0.056 Uiso calc R 1 1 . .
    C C11 0.92434(11) 0.1140(3) 0.07759(7) 0.0484(4) Uani d . 1 1 . .
    C C12 0.94461(14) -0.0863(3) 0.10011(8) 0.0616(5) Uani d . 1 1 . .
    H H12 0.8935 -0.1802 0.1079 0.074 Uiso calc R 1 1 . .
    C C13 1.04092(15) -0.1463(4) 0.11106(9) 0.0717(6) Uani d . 1 1 . .
    H H13 1.0545 -0.2815 0.1259 0.086 Uiso calc R 1 1 . .
    C C14 1.11664(15) -0.0090(4) 0.10026(9) 0.0795(6) Uani d . 1 1 . .
    H H14 1.1815 -0.0497 0.1079 0.095 Uiso calc R 1 1 . .
    C C15 1.09607(14) 0.1878(4) 0.07819(10) 0.0836(7) Uani d . 1 1 . .
    H H15 1.1475 0.2814 0.0710 0.100 Uiso calc R 1 1 . .
    C C16 1.00011(13) 0.2518(3) 0.06624(8) 0.0655(5) Uani d . 1 1 . .
    H H16 0.9872 0.3863 0.0507 0.079 Uiso calc R 1 1 . .
    C C17 0.66205(12) 0.5391(3) -0.01163(7) 0.0498(4) Uani d . 1 1 . .
    H H17A 0.5919 0.5682 -0.0106 0.060 Uiso calc R 1 1 . .
    H H17B 0.6973 0.6693 -0.0021 0.060 Uiso calc R 1 1 . .
    C C18 0.66232(11) 0.5878(3) -0.11761(7) 0.0494(4) Uani d . 1 1 . .
    C C19 0.68929(13) 0.5068(3) -0.17178(8) 0.0652(5) Uani d . 1 1 . .
    H H19 0.7227 0.3778 -0.1737 0.078 Uiso calc R 1 1 . .
    C C20 0.66669(15) 0.6174(4) -0.22296(9) 0.0786(6) Uani d . 1 1 . .
    H H20 0.6847 0.5621 -0.2595 0.094 Uiso calc R 1 1 . .
    C C21 0.61777(15) 0.8086(4) -0.22066(9) 0.0769(6) Uani d . 1 1 . .
    H H21 0.6030 0.8831 -0.2554 0.092 Uiso calc R 1 1 . .
    C C22 0.59107(13) 0.8883(3) -0.16677(9) 0.0664(5) Uani d . 1 1 . .
    H H22 0.5577 1.0174 -0.1651 0.080 Uiso calc R 1 1 . .
    C C23 0.61290(12) 0.7797(3) -0.11474(8) 0.0543(5) Uani d . 1 1 . .
    H H23 0.5946 0.8352 -0.0783 0.065 Uiso calc R 1 1 . .
loop_
    _atom_site_aniso_label
    _atom_site_aniso_U_11
    _atom_site_aniso_U_22
    _atom_site_aniso_U_33
    _atom_site_aniso_U_12
    _atom_site_aniso_U_13
    _atom_site_aniso_U_23
    O1 0.0664(7) 0.0418(7) 0.0462(6) -0.0108(6) 0.0132(5) -0.0045(5)
    O2 0.0462(6) 0.0552(8) 0.0716(8) 0.0021(5) 0.0038(5) 0.0187(6)
    O3 0.0792(8) 0.0587(8) 0.0431(6) 0.0172(6) 0.0000(6) -0.0039(6)
    C1 0.0607(10) 0.0499(11) 0.0618(11) -0.0042(9) -0.0006(8) -0.0106(9)
    C2 0.0465(9) 0.0377(9) 0.0450(9) 0.0000(7) 0.0016(7) -0.0034(7)
    C3 0.0514(9) 0.0395(10) 0.0500(10) -0.0053(7) 0.0047(7) -0.0030(7)
    C4 0.0476(9) 0.0421(10) 0.0371(8) 0.0025(7) 0.0002(7) 0.0013(7)
    C5 0.0520(9) 0.0431(10) 0.0459(9) -0.0017(8) 0.0006(7) 0.0026(8)
    C6 0.0676(11) 0.0482(11) 0.0531(10) 0.0021(9) -0.0083(9) -0.0066(9)
    C7 0.0793(13) 0.0702(14) 0.0435(10) 0.0072(11) 0.0027(9) -0.0106(10)
    C8 0.0680(11) 0.0719(15) 0.0488(10) -0.0004(10) 0.0141(9) 0.0055(10)
    C9 0.0585(10) 0.0504(11) 0.0484(10) -0.0070(8) 0.0057(8) 0.0010(8)
    C10 0.0512(9) 0.0416(10) 0.0483(9) 0.0002(7) 0.0034(7) 0.0037(8)
    C11 0.0469(9) 0.0559(12) 0.0425(9) 0.0015(8) 0.0022(7) 0.0006(8)
    C12 0.0627(11) 0.0554(12) 0.0666(12) 0.0047(9) -0.0001(9) 0.0038(10)
    C13 0.0754(14) 0.0700(15) 0.0696(13) 0.0224(12) -0.0040(10) 0.0024(11)
    C14 0.0534(12) 0.110(2) 0.0745(14) 0.0163(12) -0.0008(10) 0.0097(14)
    C15 0.0505(12) 0.108(2) 0.0927(16) -0.0062(12) 0.0015(10) 0.0268(14)
    C16 0.0534(11) 0.0731(14) 0.0701(12) -0.0013(10) 0.0019(9) 0.0184(11)
    C17 0.0528(9) 0.0512(11) 0.0453(9) 0.0064(8) 0.0006(7) -0.0051(8)
    C18 0.0448(9) 0.0575(12) 0.0456(9) -0.0024(8) -0.0038(7) 0.0010(8)
    C19 0.0677(12) 0.0767(15) 0.0513(11) 0.0111(10) 0.0068(9) -0.0016(10)
    C20 0.0789(14) 0.109(2) 0.0487(11) 0.0070(13) 0.0101(10) 0.0062(12)
    C21 0.0679(13) 0.1007(19) 0.0622(13) 0.0049(12) 0.0022(10) 0.0246(12)
    C22 0.0604(11) 0.0630(13) 0.0757(14) 0.0007(10) -0.0049(10) 0.0130(11)
    C23 0.0544(10) 0.0543(12) 0.0539(10) -0.0033(9) -0.0044(8) -0.0009(9)
_geom_special_details
;
All e.s.d.'s (except the e.s.d. in the dihedral angle between two l.s. planes)
are estimated using the full covariance matrix. The cell e.s.d.'s are taken
into account individually in the estimation of e.s.d.'s in distances, angles
and torsion angles; correlations between e.s.d.'s in cell parameters are only
used when they are defined by crystal symmetry. An approximate (isotropic)
treatment of cell e.s.d.'s is used for estimating e.s.d.'s involving l.s.
planes.
;
loop_
    _geom_bond_atom_site_label_1
    _geom_bond_atom_site_label_2
    _geom_bond_site_symmetry_2
    _geom_bond_distance
    _geom_bond_publ_flag
    O1 C4 . 1.3804(17) ?
    O1 C3 . 1.4238(18) ?
    O2 C11 . 1.3729(19) ?
    O2 C10 . 1.4240(18) ?
    O3 C18 . 1.3718(19) ?
    O3 C17 . 1.4263(18) ?
    C1 C2 . 1.529(2) ?
    C1 H1A . 0.9600 ?
    C1 H1B . 0.9600 ?
    C1 H1C . 0.9600 ?
    C2 C3 . 1.523(2) ?
    C2 C17 . 1.525(2) ?
    C2 C10 . 1.529(2) ?
    C3 H3A . 0.9700 ?
    C3 H3B . 0.9700 ?
    C4 C5 . 1.380(2) ?
    C4 C9 . 1.381(2) ?
    C5 C6 . 1.377(2) ?
    C5 H5 . 0.9300 ?
    C6 C7 . 1.376(2) ?
    C6 H6 . 0.9300 ?
    C7 C8 . 1.366(3) ?
    C7 H7 . 0.9300 ?
    C8 C9 . 1.390(2) ?
    C8 H8 . 0.9300 ?
    C9 H9 . 0.9300 ?
    C10 H10A . 0.9700 ?
    C10 H10B . 0.9700 ?
    C11 C16 . 1.372(2) ?
    C11 C12 . 1.382(2) ?
    C12 C13 . 1.379(3) ?
    C12 H12 . 0.9300 ?
    C13 C14 . 1.368(3) ?
    C13 H13 . 0.9300 ?
    C14 C15 . 1.359(3) ?
    C14 H14 . 0.9300 ?
    C15 C16 . 1.385(3) ?
    C15 H15 . 0.9300 ?
    C16 H16 . 0.9300 ?
    C17 H17A . 0.9700 ?
    C17 H17B . 0.9700 ?
    C18 C19 . 1.377(2) ?
    C18 C23 . 1.382(2) ?
    C19 C20 . 1.375(3) ?
    C19 H19 . 0.9300 ?
    C20 C21 . 1.374(3) ?
    C20 H20 . 0.9300 ?
    C21 C22 . 1.367(3) ?
    C21 H21 . 0.9300 ?
    C22 C23 . 1.383(2) ?
    C22 H22 . 0.9300 ?
    C23 H23 . 0.9300 ?
loop_
    _geom_angle_atom_site_label_1
    _geom_angle_atom_site_label_2
    _geom_angle_atom_site_label_3
    _geom_angle_site_symmetry_1
    _geom_angle_site_symmetry_3
    _geom_angle
    _geom_angle_publ_flag
    C4 O1 C3 . . 117.37(11) ?
    C11 O2 C10 . . 118.19(12) ?
    C18 O3 C17 . . 118.56(13) ?
    C2 C1 H1A . . 109.5 ?
    C2 C1 H1B . . 109.5 ?
    H1A C1 H1B . . 109.5 ?
    C2 C1 H1C . . 109.5 ?
    H1A C1 H1C . . 109.5 ?
    H1B C1 H1C . . 109.5 ?
    C3 C2 C17 . . 108.50(13) ?
    C3 C2 C1 . . 107.62(13) ?
    C17 C2 C1 . . 110.26(13) ?
    C3 C2 C10 . . 111.04(13) ?
    C17 C2 C10 . . 108.24(12) ?
    C1 C2 C10 . . 111.15(13) ?
    O1 C3 C2 . . 109.54(12) ?
    O1 C3 H3A . . 109.8 ?
    C2 C3 H3A . . 109.8 ?
    O1 C3 H3B . . 109.8 ?
    C2 C3 H3B . . 109.8 ?
    H3A C3 H3B . . 108.2 ?
    O1 C4 C5 . . 115.30(13) ?
    O1 C4 C9 . . 124.24(15) ?
    C5 C4 C9 . . 120.46(14) ?
    C6 C5 C4 . . 119.95(15) ?
    C6 C5 H5 . . 120.0 ?
    C4 C5 H5 . . 120.0 ?
    C7 C6 C5 . . 120.12(17) ?
    C7 C6 H6 . . 119.9 ?
    C5 C6 H6 . . 119.9 ?
    C8 C7 C6 . . 119.77(16) ?
    C8 C7 H7 . . 120.1 ?
    C6 C7 H7 . . 120.1 ?
    C7 C8 C9 . . 121.14(17) ?
    C7 C8 H8 . . 119.4 ?
    C9 C8 H8 . . 119.4 ?
    C4 C9 C8 . . 118.54(17) ?
    C4 C9 H9 . . 120.7 ?
    C8 C9 H9 . . 120.7 ?
    O2 C10 C2 . . 108.21(12) ?
    O2 C10 H10A . . 110.1 ?
    C2 C10 H10A . . 110.1 ?
    O2 C10 H10B . . 110.1 ?
    C2 C10 H10B . . 110.1 ?
    H10A C10 H10B . . 108.4 ?
    C16 C11 O2 . . 124.26(16) ?
    C16 C11 C12 . . 119.85(16) ?
    O2 C11 C12 . . 115.86(15) ?
    C13 C12 C11 . . 119.77(18) ?
    C13 C12 H12 . . 120.1 ?
    C11 C12 H12 . . 120.1 ?
    C14 C13 C12 . . 120.6(2) ?
    C14 C13 H13 . . 119.7 ?
    C12 C13 H13 . . 119.7 ?
    C15 C14 C13 . . 119.26(19) ?
    C15 C14 H14 . . 120.4 ?
    C13 C14 H14 . . 120.4 ?
    C14 C15 C16 . . 121.4(2) ?
    C14 C15 H15 . . 119.3 ?
    C16 C15 H15 . . 119.3 ?
    C11 C16 C15 . . 119.08(19) ?
    C11 C16 H16 . . 120.5 ?
    C15 C16 H16 . . 120.5 ?
    O3 C17 C2 . . 108.23(13) ?
    O3 C17 H17A . . 110.1 ?
    C2 C17 H17A . . 110.1 ?
    O3 C17 H17B . . 110.1 ?
    C2 C17 H17B . . 110.1 ?
    H17A C17 H17B . . 108.4 ?
    O3 C18 C19 . . 115.40(16) ?
    O3 C18 C23 . . 124.55(15) ?
    C19 C18 C23 . . 120.05(16) ?
    C20 C19 C18 . . 119.78(19) ?
    C20 C19 H19 . . 120.1 ?
    C18 C19 H19 . . 120.1 ?
    C21 C20 C19 . . 120.70(19) ?
    C21 C20 H20 . . 119.7 ?
    C19 C20 H20 . . 119.7 ?
    C22 C21 C20 . . 119.31(19) ?
    C22 C21 H21 . . 120.3 ?
    C20 C21 H21 . . 120.3 ?
    C21 C22 C23 . . 121.0(2) ?
    C21 C22 H22 . . 119.5 ?
    C23 C22 H22 . . 119.5 ?
    C18 C23 C22 . . 119.18(18) ?
    C18 C23 H23 . . 120.4 ?
    C22 C23 H23 . . 120.4 ?
loop_
    _geom_hbond_atom_site_label_D
    _geom_hbond_atom_site_label_H
    _geom_hbond_atom_site_label_A
    _geom_hbond_site_symmetry_A
    _geom_hbond_distance_DH
    _geom_hbond_distance_HA
    _geom_hbond_distance_DA
    _geom_hbond_angle_DHA
    C5 H5 O2 1_565 0.93 2.59 3.5081(19) 170.0
data_New_Global_Publ_Block
_journal_date_recd_electronic     2014-04-03
_journal_date_accepted     2014-04-04
_journal_name_full     'Acta Crystallographica, Section E'
_journal_year     2014
_journal_volume     70
_journal_issue      5
_journal_page_first     o539
_journal_page_last     o539
_journal_paper_category     QO
_journal_paper_doi     10.1107/S1600536814007594
_journal_coeditor_code     BT6973
_publ_contact_author_name     'Ziad Moussa'
_publ_contact_author_address
;
Department of Chemistry, Faculty of Science,
Taibah University, PO Box 30002, Almadinah Almunawarrah, Saudi Arabia
;
_publ_contact_author_email     'zmoussa@taibahu.edu.sa'
_publ_contact_author_fax     ?
_publ_contact_author_phone     ?
_publ_section_title
;
{[2-Methyl-2-(phenoxymethyl)propane-1,3-diyl]bis(oxy)}dibenzene
;
loop_
    _publ_author_name
    _publ_author_footnote
    _publ_author_address
    'Moussa, Ziad' .
;
Department of Chemistry, Faculty of Science, Taibah University, PO Box 30002,
Almadinah Almunawarrah, Saudi Arabia
;
    'Al-Masri, Harbi Tomah' .
;
Department of Chemistry, Faculty of Science, Taibah University, PO Box 30002,
Almadinah Almunawarrah, Saudi Arabia
;
    'Shraim, Amjed' .
;
Department of Chemistry and Earth Sciences, College of Arts and Sciences,
Qatar University, PO Box 2713, Doha,
State of Qatar
;
    'Fettouhi, Mohammed' .
;
Department of Chemistry, King Fahd University of Petroleum and Minerals,
31261 Dhahran, Saudi Arabia
;
