# Supplementary material for: {[2-Methyl-2-(phen­oxy­meth­yl)propane-1,3-di­yl]bis­(­oxy)}di­benzene
Source: Acta Crystallogr Sect E Struct Rep Online. 2014 Apr 12;70(Pt 5):o539. doi: 10.1107/S1600536814007594 (PMC4011283; doi:10.1107/S1600536814007594)
Supplement: Supplementary file 2 [file e-70-0o539-Isup2.hkl]

# 
# h,k,l, Fc-squared, Fo-squared, sigma(Fo-squared) and status flag 
# 
data_I
_shelx_title ' harbit1 in P2(1)/n' 
_shelx_refln_list_code          4 
_shelx_F_calc_maximum      160.41 
_exptl_crystal_F_000       744.00 
_reflns_d_resolution_high  0.7487 
 
loop_ 
 _symmetry_equiv_pos_as_xyz 
 'x, y, z' 
 '-x+1/2, y+1/2, -z+1/2' 
 '-x, -y, -z' 
 'x-1/2, -y-1/2, z-1/2' 
 
_cell_length_a    13.5755 
_cell_length_b     6.2829 
_cell_length_c    22.5143 
_cell_angle_alpha  90.000 
_cell_angle_beta   91.033 
_cell_angle_gamma  90.000 
 
_shelx_F_squared_multiplier     1.000 
 
loop_ 
 _refln_index_h 
 _refln_index_k 
 _refln_index_l 
 _refln_F_squared_calc 
 _refln_F_squared_meas 
 _refln_F_squared_sigma 
 _refln_observed_status 
   2   0   0     3391.02     3437.97     54.16 o 
   4   0   0    25499.69    25043.23    469.44 o 
   6   0   0     5199.97     5548.27     87.25 o 
   8   0   0     3364.72     3708.48     59.54 o 
  10   0   0      241.65      233.02      6.93 o 
  12   0   0      369.56      392.14     14.18 o 
  14   0   0       62.43       63.16      7.68 o 
  16   0   0        5.21       10.32      5.40 o 
  18   0   0        0.90       -2.84      7.29 o 
   1   1   0     9060.77     9087.88    108.48 o 
   2   1   0    17288.55    17054.46    202.43 o 
   3   1   0     4752.07     4796.22     57.93 o 
   4   1   0      104.55      101.40      2.82 o 
   5   1   0     1069.71     1058.85     14.08 o 
   6   1   0       86.67       94.82      2.69 o 
   7   1   0       40.48       52.22      2.39 o 
   8   1   0        2.75        4.37      1.51 o 
   9   1   0     1033.85     1112.44     14.49 o 
  10   1   0      218.57      227.54      6.07 o 
  11   1   0       57.18       57.54      3.70 o 
  12   1   0       54.92       57.70      4.65 o 
  13   1   0        6.02        2.88      3.03 o 
  14   1   0        6.22        4.75      3.86 o 
  15   1   0        3.77       -1.71      4.06 o 
  16   1   0        9.91       10.44      8.37 o 
  17   1   0        4.14       11.53      5.77 o 
  18   1   0        1.17        0.74      7.41 o 
   0   2   0      602.16      571.60     14.49 o 
   1   2   0      129.67      119.44      5.39 o 
   2   2   0     2465.11     2505.50     31.65 o 
   3   2   0        4.39        4.58      1.81 o 
   4   2   0       64.69       67.79      2.90 o 
   5   2   0      321.24      311.71      5.93 o 
   6   2   0      224.21      221.75      4.96 o 
   7   2   0     1027.04     1014.96     14.57 o 
   8   2   0      475.78      492.87      8.50 o 
   9   2   0       95.65       87.28      3.55 o 
  10   2   0       12.39       12.95      3.29 o 
  11   2   0      593.01      625.97     11.69 o 
  12   2   0        0.46       -1.54      4.51 o 
  13   2   0       22.74       21.71      4.88 o 
  14   2   0       10.47        8.89      3.62 o 
  15   2   0       25.67       25.37      5.11 o 
  16   2   0        0.18       -2.62      5.78 o 
  17   2   0        6.35       14.10      5.11 o 
   1   3   0      111.78      113.19      5.23 o 
   2   3   0      477.78      462.30      8.45 o 
   3   3   0       39.45       34.35      3.73 o 
   4   3   0       14.43       10.32      3.19 o 
   5   3   0      154.59      147.38      4.95 o 
   6   3   0       37.77       37.34      3.27 o 
   7   3   0       20.46       20.30      3.13 o 
   8   3   0      158.63      160.57      5.61 o 
   9   3   0      570.98      569.53     12.63 o 
  10   3   0      186.77      180.00      7.16 o 
  11   3   0       46.79       40.51      6.33 o 
  12   3   0       86.11       74.73      6.21 o 
  13   3   0       47.94       40.17      5.42 o 
  14   3   0       43.78       47.00      5.81 o 
  15   3   0       25.33       41.52      6.07 o 
  16   3   0        0.37        0.91      4.29 o 
   0   4   0     1489.28     1563.23     35.92 o 
   1   4   0      172.36      166.14      6.99 o 
   2   4   0       33.16       32.01      5.17 o 
   3   4   0        1.56        5.13      3.41 o 
   4   4   0       77.20       74.02      5.25 o 
   5   4   0       10.61       12.27      3.66 o 
   6   4   0       11.57       15.69      3.71 o 
   7   4   0      291.69      287.04     11.17 o 
   8   4   0      448.15      426.52      9.41 o 
   9   4   0       32.40       23.73      6.24 o 
  10   4   0        8.69        5.87      4.25 o 
  11   4   0       49.60       65.66      6.59 o 
  12   4   0       10.53       13.82      4.66 o 
  13   4   0       13.17       19.13      7.63 o 
  14   4   0        3.54       10.57      4.41 o 
  15   4   0        0.00        4.28      8.42 o 
   1   5   0       24.55       24.58      5.60 o 
   2   5   0       72.26       76.94      6.71 o 
   3   5   0        0.02       -1.23      5.76 o 
   4   5   0        3.34        3.75      4.79 o 
   5   5   0       10.23        7.36      4.16 o 
   6   5   0      136.70      132.29      7.15 o 
   7   5   0        1.53       -0.25      3.90 o 
   8   5   0        0.57       -4.16      4.47 o 
   9   5   0       24.54       27.92      5.93 o 
  10   5   0       21.70       25.82      5.72 o 
  11   5   0        1.56        5.68      4.70 o 
  12   5   0        2.99        3.90      5.12 o 
  13   5   0        6.26        9.54      5.40 o 
  14   5   0        1.24        0.65     14.70 o 
   0   6   0        4.67        4.56      9.27 o 
   1   6   0        3.08        8.53      7.70 o 
   2   6   0       86.75       82.69      7.15 o 
   3   6   0       16.77       19.13      6.89 o 
   4   6   0        0.51        3.84      5.38 o 
   5   6   0        0.06       -5.98      5.98 o 
   6   6   0       39.66       40.37      5.75 o 
   7   6   0        1.22        5.75      4.63 o 
   8   6   0       12.93       10.68      5.80 o 
   9   6   0        0.09       -0.12      6.80 o 
  10   6   0        0.45       -2.92      9.79 o 
  11   6   0        0.18       -3.67      5.18 o 
  12   6   0        3.79       -9.97     13.80 o 
   1   7   0        3.25       14.07      5.54 o 
   2   7   0       24.17       23.78      6.26 o 
   3   7   0        2.60       -3.88      5.00 o 
   4   7   0        4.62        1.24      5.12 o 
   5   7   0        8.05       -4.83      4.83 o 
   6   7   0        0.84       -1.52      8.48 o 
   7   7   0       21.44       28.19      7.56 o 
   8   7   0       21.22       21.46      6.83 o 
   9   7   0        6.43        0.57      8.58 o 
   0   8   0       26.10        3.81      9.13 o 
   1   8   0        1.72        0.50     12.63 o 
   2   8   0        1.92       -2.62     11.40 o 
   3   8   0        4.98       16.28      6.62 o 
   4   8   0        1.09       14.57      6.41 o 
   5   8   0        2.02       -1.94      5.62 o 
 -17   0   1        0.01       -0.42      5.50 o 
 -15   0   1        1.96       -4.18      4.18 o 
 -13   0   1        1.86       -3.66      3.66 o 
 -11   0   1      238.08      246.22     10.51 o 
  -9   0   1      756.96      783.35     15.15 o 
  -7   0   1     2165.43     2194.90     36.05 o 
  -5   0   1     1061.96     1042.10     22.96 o 
  -3   0   1    20386.43    19354.85    302.07 o 
  -1   0   1     1208.45     1153.89     33.51 o 
   1   0   1      782.22      762.38     14.78 o 
   3   0   1    24364.10    22840.77    436.58 o 
   5   0   1      352.36      340.55      6.96 o 
   7   0   1       27.64       29.46      3.08 o 
   9   0   1       52.36       58.16      3.65 o 
  11   0   1      304.96      321.53      8.74 o 
  13   0   1       13.07       14.47      4.60 o 
  15   0   1       30.05       21.67      6.90 o 
  17   0   1       40.86       52.89      9.71 o 
 -18   1   1        1.75       16.03      8.69 o 
 -17   1   1        9.20       19.09      6.05 o 
 -16   1   1        5.48        2.23      3.45 o 
 -15   1   1        3.41        0.39      3.19 o 
 -14   1   1        3.00        2.71      3.21 o 
 -13   1   1        3.38        8.05      3.13 o 
 -12   1   1       14.50       13.62      3.25 o 
 -11   1   1       67.51       57.53      3.82 o 
 -10   1   1       11.80       11.15      2.60 o 
  -9   1   1       62.02       65.87      2.78 o 
  -8   1   1      709.05      729.53      9.96 o 
  -7   1   1      263.40      307.98      5.09 o 
  -6   1   1     1738.83     1884.84     24.01 o 
  -5   1   1      303.10      299.22      4.98 o 
  -4   1   1     5930.24     6107.12     73.75 o 
  -3   1   1      814.13      837.92     12.43 o 
  -2   1   1    10714.13    10611.53    126.48 o 
  -1   1   1      970.96      965.42     12.46 o 
   0   1   1     1063.55     1040.31     15.27 o 
   1   1   1        0.86        1.42      0.94 o 
   2   1   1     2940.61     2959.88     36.00 o 
   3   1   1      581.49      547.50      9.14 o 
   4   1   1     4701.15     4734.26     57.75 o 
   5   1   1      265.30      246.01      4.81 o 
   6   1   1     3506.01     3698.22     45.57 o 
   7   1   1     1497.54     1556.15     20.57 o 
   8   1   1       65.06       57.61      2.64 o 
   9   1   1       37.80       41.85      2.61 o 
  10   1   1       11.94       10.61      1.94 o 
  11   1   1      125.27      123.47      4.81 o 
  12   1   1      161.70      166.22      6.44 o 
  13   1   1       89.35       77.72      5.17 o 
  14   1   1        4.24        2.62      3.06 o 
  15   1   1        8.79       12.16      4.26 o 
  16   1   1       19.29       17.68      4.82 o 
  17   1   1       22.57       43.98      9.46 o 
 -17   2   1        2.98       -3.43      8.02 o 
 -16   2   1        0.83        4.39      3.96 o 
 -15   2   1        3.07        1.66      3.67 o 
 -14   2   1        0.03        3.67      3.23 o 
 -13   2   1       31.82       28.46      4.79 o 
 -12   2   1      118.46      103.75      6.15 o 
 -11   2   1      296.86      307.28      7.58 o 
 -10   2   1       14.87        6.52      3.86 o 
  -9   2   1       19.38       28.17      3.50 o 
  -8   2   1       13.94       10.66      1.99 o 
  -7   2   1      244.72      221.38      4.96 o 
  -6   2   1      219.78      218.95      4.94 o 
  -5   2   1     2084.86     2298.83     29.63 o 
  -4   2   1       31.11       38.44      3.18 o 
  -3   2   1       20.27       18.73      2.10 o 
  -2   2   1       51.22       55.88      2.81 o 
  -1   2   1      349.91      335.07      6.22 o 
   0   2   1      130.93      138.22      3.93 o 
   1   2   1     1189.81     1190.65     18.20 o 
   2   2   1      442.28      435.09      7.22 o 
   3   2   1     1487.71     1485.05     19.65 o 
   4   2   1      663.41      623.81      9.53 o 
   5   2   1     1273.01     1262.57     17.26 o 
   6   2   1      827.36      883.87     12.82 o 
   7   2   1      259.07      266.57      6.06 o 
   8   2   1       24.65       20.97      2.33 o 
   9   2   1      162.46      167.51      4.75 o 
  10   2   1      109.18      108.20      6.49 o 
  11   2   1       58.96       68.21      4.73 o 
  12   2   1        3.59        0.27      2.45 o 
  13   2   1        6.25        4.39      4.19 o 
  14   2   1        8.05        8.47      3.84 o 
  15   2   1        0.04       -0.20      3.65 o 
  16   2   1        0.05        1.52      3.95 o 
  17   2   1        0.01       -3.46      4.04 o 
 -16   3   1        2.21       -1.19      4.80 o 
 -15   3   1        1.86       -0.83      4.39 o 
 -14   3   1        0.29        7.47      3.94 o 
 -13   3   1      111.27      107.30      6.99 o 
 -12   3   1        6.85        6.31      3.45 o 
 -11   3   1      110.72      110.84      5.93 o 
 -10   3   1       21.70       14.85      3.96 o 
  -9   3   1      164.31      162.95      7.02 o 
  -8   3   1        3.49        5.17      2.77 o 
  -7   3   1      262.55      252.16      6.44 o 
  -6   3   1        0.21       -2.00      2.58 o 
  -5   3   1      121.18      117.70      4.57 o 
  -4   3   1        3.73        3.13      2.52 o 
  -3   3   1        3.39        3.70      2.51 o 
  -2   3   1     1348.52     1375.62     19.45 o 
  -1   3   1       53.53       58.36      3.48 o 
   0   3   1      882.69      877.73     15.41 o 
   1   3   1      407.41      418.33      9.35 o 
   2   3   1     3455.70     3922.06     49.40 o 
   3   3   1      140.01      155.65      7.76 o 
   4   3   1     1102.95     1151.06     16.73 o 
   5   3   1       10.41        4.25      2.46 o 
   6   3   1        7.49        7.99      2.73 o 
   7   3   1       25.48       25.18      3.18 o 
   8   3   1        0.22        3.91      2.90 o 
   9   3   1      122.81      121.18      4.97 o 
  10   3   1      219.15      236.42      7.99 o 
  11   3   1       12.56       12.14      3.89 o 
  12   3   1       47.86       39.84      5.22 o 
  13   3   1       32.76       31.28      4.23 o 
  14   3   1        0.05        3.64      7.96 o 
  15   3   1        0.00        6.24      4.30 o 
  16   3   1       13.00       14.56      5.12 o 
 -15   4   1        8.29        9.59      5.30 o 
 -14   4   1        1.24        4.02      4.06 o 
 -13   4   1        2.32        6.49      3.52 o 
 -12   4   1        3.18       -2.65      4.32 o 
 -11   4   1      125.98      112.58      7.61 o 
 -10   4   1       44.40       42.58      5.63 o 
  -9   4   1       59.91       52.35      6.31 o 
  -8   4   1       14.29       14.85      3.57 o 
  -7   4   1       83.37       76.48      5.09 o 
  -6   4   1       79.24       74.04      4.76 o 
  -5   4   1        6.17        0.76      3.53 o 
  -4   4   1      136.34      130.66      6.11 o 
  -3   4   1        2.45       -1.32      3.26 o 
  -2   4   1       64.14       62.84      6.02 o 
  -1   4   1      236.71      226.86      7.78 o 
   0   4   1     1176.11     1305.40     22.30 o 
   1   4   1      264.18      263.44      9.56 o 
   2   4   1        0.66        3.37      3.81 o 
   3   4   1       26.37       30.60      5.31 o 
   4   4   1      455.75      464.93      9.48 o 
   5   4   1        3.26        4.34      3.24 o 
   6   4   1        7.99        4.78      3.41 o 
   7   4   1      107.21       99.48      5.38 o 
   8   4   1       40.47       35.98      8.12 o 
   9   4   1      244.53      266.62     10.17 o 
  10   4   1        8.20        7.77      4.32 o 
  11   4   1       16.76       24.76      5.12 o 
  12   4   1        0.16       -3.22      4.54 o 
  13   4   1        0.52       -4.63      4.87 o 
  14   4   1        1.05        8.23      8.53 o 
  15   4   1       13.06       20.43      4.96 o 
 -14   5   1        2.27       -1.17      9.09 o 
 -13   5   1        0.15       -4.92      4.92 o 
 -12   5   1        3.53        2.70      5.18 o 
 -11   5   1        0.18       -2.25      7.98 o 
 -10   5   1        1.40        1.33      4.88 o 
  -9   5   1        2.24        0.03      4.76 o 
  -8   5   1        1.77        8.54      5.17 o 
  -7   5   1       36.98       36.06      5.48 o 
  -6   5   1       68.75       57.17      4.91 o 
  -5   5   1       16.16       14.53      4.17 o 
  -4   5   1       15.98       20.20      4.36 o 
  -3   5   1       15.97       20.84      5.52 o 
  -2   5   1       16.90       24.60      8.37 o 
  -1   5   1      182.33      183.10     11.11 o 
   0   5   1       15.15       18.27      5.63 o 
   1   5   1       98.53      121.75      7.64 o 
   2   5   1        8.46        6.23      5.21 o 
   3   5   1       45.58       42.92      5.89 o 
   4   5   1       93.71       90.81      6.73 o 
   5   5   1        1.21       -3.93      4.07 o 
   6   5   1        0.01       -0.75      3.77 o 
   7   5   1       79.32       79.61      5.79 o 
   8   5   1       85.92       90.26      8.63 o 
   9   5   1        0.57        7.09      4.98 o 
  10   5   1       24.24       23.66      7.25 o 
  11   5   1        2.02        0.89      4.41 o 
  12   5   1        0.82       -3.74      4.34 o 
  13   5   1        0.18        2.82      4.76 o 
  14   5   1       17.68       20.88      7.01 o 
 -12   6   1        0.35       -5.41      5.41 o 
 -11   6   1       18.44       24.49      7.26 o 
 -10   6   1        0.48        0.27      5.31 o 
  -9   6   1        3.76       -2.27      8.79 o 
  -8   6   1        0.05        6.03      5.83 o 
  -7   6   1        1.71        7.92      9.57 o 
  -6   6   1        1.08       -3.70      4.50 o 
  -5   6   1       21.18       23.50      5.46 o 
  -4   6   1       34.60       28.44      5.69 o 
  -3   6   1       18.26       16.36      5.42 o 
  -2   6   1        0.02       -1.62      4.90 o 
  -1   6   1        3.43        5.56      4.64 o 
   0   6   1       15.14       14.23      5.05 o 
   1   6   1        0.06       -1.99      4.88 o 
   2   6   1        2.14       -4.54      5.98 o 
   3   6   1      109.25      109.11      7.44 o 
   4   6   1        2.24       11.75      5.08 o 
   5   6   1       12.35       -1.99      4.61 o 
   6   6   1       13.48       13.56      4.98 o 
   7   6   1        8.57        7.20      5.44 o 
   8   6   1        3.65        9.42      5.58 o 
   9   6   1        0.01       -1.36      5.36 o 
  10   6   1       15.10       14.79      5.89 o 
  11   6   1        3.56       -3.27      9.93 o 
  12   6   1       11.33       18.72      5.92 o 
  -9   7   1       13.07       15.54     14.82 o 
  -8   7   1       40.94       51.25      8.17 o 
  -7   7   1       13.41        1.28     16.69 o 
  -6   7   1        0.10        3.79      6.91 o 
  -5   7   1        1.01       -4.63      4.63 o 
  -4   7   1        8.90        4.05      5.25 o 
  -3   7   1        1.89        4.45      5.26 o 
  -2   7   1       59.36       59.46      6.85 o 
  -1   7   1        9.09        8.36      5.57 o 
   0   7   1        0.79       -1.46      5.21 o 
   1   7   1       25.15       28.80      6.35 o 
   2   7   1        3.43        4.05      8.07 o 
   3   7   1        0.02       -6.41      6.41 o 
   4   7   1       30.98       35.16      6.11 o 
   5   7   1        2.50        9.26      5.26 o 
   6   7   1       12.33       13.21      5.33 o 
   7   7   1        0.72       -5.41     10.61 o 
   8   7   1        7.37        2.38     14.20 o 
   9   7   1        1.72       -6.94      8.08 o 
  -5   8   1        1.80       -3.36     15.30 o 
  -4   8   1        3.69        3.08      6.12 o 
  -3   8   1        3.82       -5.68      5.92 o 
  -2   8   1       13.75       10.78      8.83 o 
  -1   8   1        0.41        7.58      8.98 o 
   0   8   1        0.02       -5.63      8.84 o 
   1   8   1        3.99        9.09     10.39 o 
   2   8   1        0.20       -5.73      5.73 o 
   3   8   1        0.77        6.04      6.42 o 
   4   8   1        0.07        2.05      7.09 o 
   5   8   1        5.99        1.27      6.75 o 
 -18   0   2        8.11       11.45      7.02 o 
 -16   0   2       25.79       18.19      6.11 o 
 -14   0   2        2.27        3.92      4.42 o 
 -12   0   2        2.16       -1.40      3.82 o 
 -10   0   2      169.67      160.29      8.65 o 
  -8   0   2       11.34        5.21      1.99 o 
  -6   0   2     1119.30     1171.80     28.67 o 
  -4   0   2      122.05      120.26      3.30 o 
  -2   0   2     2204.81     2267.80     35.84 o 
   0   0   2     1346.72     1391.25     28.03 o 
   2   0   2      346.84      281.20      6.34 o 
   4   0   2      554.70      543.15     11.83 o 
   6   0   2     3601.52     3790.52     73.32 o 
   8   0   2      435.71      472.25     10.01 o 
  10   0   2      124.17      122.78      5.11 o 
  12   0   2       12.99       17.75      4.41 o 
  14   0   2        4.83        2.57      4.21 o 
  16   0   2        0.67       -3.66      4.80 o 
  18   0   2        2.44       -0.72      6.83 o 
 -17   1   2        2.68       -2.57      3.76 o 
 -16   1   2        1.62       -0.41      4.53 o 
 -15   1   2        4.01       -2.64      3.09 o 
 -14   1   2        0.04        0.39      3.66 o 
 -13   1   2       10.67       10.87      3.36 o 
 -12   1   2       81.53       91.39      5.23 o 
 -11   1   2      345.79      331.01     11.00 o 
 -10   1   2      167.52      161.20      5.06 o 
  -9   1   2        4.02        3.09      2.07 o 
  -8   1   2      331.90      328.48      5.63 o 
  -7   1   2     1159.00     1217.61     15.06 o 
  -6   1   2      302.93      288.45      7.04 o 
  -5   1   2        5.12        6.64      1.61 o 
  -4   1   2     3452.83     3565.92     48.32 o 
  -3   1   2        0.68        4.91      1.59 o 
  -2   1   2     4974.00     4948.19     59.58 o 
  -1   1   2     1463.78     1414.22     17.91 o 
   0   1   2     3721.84     3629.62     44.10 o 
   1   1   2     3280.88     3338.48     45.34 o 
   2   1   2     7582.13     7576.84     90.40 o 
   3   1   2     9995.28    10050.70    120.32 o 
   4   1   2       84.01       72.80      2.27 o 
   5   1   2        0.93        2.97      1.56 o 
   6   1   2      659.83      649.65     10.73 o 
   7   1   2     1073.18     1057.89     14.54 o 
   8   1   2       82.85       79.97      3.04 o 
   9   1   2      214.43      215.56      5.05 o 
  10   1   2      209.92      191.23      4.63 o 
  11   1   2        0.35        0.64      2.25 o 
  12   1   2       35.61       26.59      3.05 o 
  13   1   2        4.19        5.46      3.32 o 
  14   1   2        0.03       -0.72      4.83 o 
  15   1   2       22.92       21.95      5.03 o 
  16   1   2        2.02        8.96      4.50 o 
  17   1   2        9.95       19.84      8.04 o 
 -17   2   2        1.98        4.96      4.25 o 
 -16   2   2        5.31        3.18      4.25 o 
 -15   2   2        0.07        6.38      6.31 o 
 -14   2   2        1.66        1.28      3.20 o 
 -13   2   2       71.96       76.15      6.91 o 
 -12   2   2        2.18        6.59      3.20 o 
 -11   2   2        1.49       -2.93      2.93 o 
 -10   2   2        0.42       -2.28      2.50 o 
  -9   2   2        0.01       -2.29      2.29 o 
  -8   2   2       62.12       71.05      2.99 o 
  -7   2   2        1.54        2.79      2.60 o 
  -6   2   2      960.79     1037.95     14.70 o 
  -5   2   2        7.41        6.36      1.88 o 
  -4   2   2        1.08        3.59      1.72 o 
  -3   2   2        0.02        1.28      1.76 o 
  -2   2   2        4.47        7.35      2.02 o 
  -1   2   2      479.42      508.51      9.53 o 
   0   2   2       89.57       89.87      3.36 o 
   1   2   2      924.59      936.26     15.01 o 
   2   2   2       66.22       62.93      2.76 o 
   3   2   2     1306.03     1320.33     17.63 o 
   4   2   2      481.78      432.15      7.23 o 
   5   2   2      633.20      649.85      9.97 o 
   6   2   2      202.83      188.41      4.55 o 
   7   2   2      504.31      470.09      8.14 o 
   8   2   2       75.81       78.36      3.63 o 
   9   2   2      254.07      257.97      6.36 o 
  10   2   2      383.09      375.51      7.61 o 
  11   2   2       24.91       18.06      3.39 o 
  12   2   2       29.21       30.55      3.74 o 
  13   2   2       15.08       19.86      4.07 o 
  14   2   2       28.65       24.96      4.69 o 
  15   2   2        0.01        2.69      4.00 o 
  16   2   2        1.10       -0.78      3.96 o 
  17   2   2        1.98       -3.94      3.94 o 
 -16   3   2       30.68       33.84      5.85 o 
 -15   3   2        5.25       14.55      4.60 o 
 -14   3   2       42.22       44.79      5.69 o 
 -13   3   2        8.20        2.74      3.55 o 
 -12   3   2        0.04       -1.79      2.48 o 
 -11   3   2      155.28      141.65      5.85 o 
 -10   3   2      115.73       97.88      5.84 o 
  -9   3   2        1.43       -0.13      4.17 o 
  -8   3   2       83.47       79.43      4.24 o 
  -7   3   2        2.32        6.81      3.69 o 
  -6   3   2       19.84       21.25      3.11 o 
  -5   3   2       54.09       42.16      3.29 o 
  -4   3   2       95.86       87.01      4.32 o 
  -3   3   2      122.19      124.04      5.93 o 
  -2   3   2      569.79      644.81     10.83 o 
  -1   3   2      403.49      429.69      8.28 o 
   0   3   2       89.22       87.17      4.58 o 
   1   3   2     1618.69     1720.24     26.62 o 
   2   3   2      105.59       96.79      4.89 o 
   3   3   2      151.22      135.92      5.37 o 
   4   3   2      637.19      724.28     11.61 o 
   5   3   2       10.58        7.47      2.56 o 
   6   3   2       14.28       15.49      2.80 o 
   7   3   2      265.00      251.15      6.44 o 
   8   3   2        0.86       -2.09      2.73 o 
   9   3   2      226.30      233.89      7.40 o 
  10   3   2      160.46      170.70      9.07 o 
  11   3   2        0.33       -1.21      3.24 o 
  12   3   2      119.99      115.57      8.96 o 
  13   3   2       75.77       75.48     11.81 o 
  14   3   2       19.21       30.99      4.85 o 
  15   3   2        0.59        8.07      3.92 o 
  16   3   2       25.68       31.03      5.91 o 
 -15   4   2        2.34       -1.83      4.47 o 
 -14   4   2       17.84       15.59      7.30 o 
 -13   4   2        8.57        8.36      4.44 o 
 -12   4   2       24.38       14.36      4.80 o 
 -11   4   2       34.10       30.53      6.90 o 
 -10   4   2       27.14       20.24      4.90 o 
  -9   4   2       33.73       32.23      4.75 o 
  -8   4   2      111.95       92.28      6.23 o 
  -7   4   2      146.05      126.08      8.05 o 
  -6   4   2      417.72      386.71      9.33 o 
  -5   4   2       48.33       48.04      4.32 o 
  -4   4   2      253.27      249.47      7.12 o 
  -3   4   2       76.39       85.14      5.05 o 
  -2   4   2      121.28      104.40      5.39 o 
  -1   4   2       45.64       47.50      5.63 o 
   0   4   2      102.45      102.63      6.59 o 
   1   4   2       15.85       12.61      5.32 o 
   2   4   2      198.58      187.34     10.21 o 
   3   4   2      173.09      180.81      7.55 o 
   4   4   2      198.38      215.71      6.49 o 
   5   4   2       17.66       20.82      3.59 o 
   6   4   2        0.10        1.69      3.06 o 
   7   4   2      149.19      141.72      6.52 o 
   8   4   2      127.30      116.76      7.82 o 
   9   4   2       24.75       29.89      7.68 o 
  10   4   2       30.78       26.14      4.99 o 
  11   4   2       22.95       20.64      4.81 o 
  12   4   2       57.76       59.55      6.33 o 
  13   4   2        2.55        5.71      4.31 o 
  14   4   2       19.34       19.73      6.48 o 
  15   4   2        0.21        5.58      4.44 o 
 -14   5   2        6.36        6.64      4.41 o 
 -13   5   2        0.05        1.41      6.22 o 
 -12   5   2        2.53        3.81      5.25 o 
 -11   5   2        0.73        2.56      4.69 o 
 -10   5   2        2.43        7.81      4.83 o 
  -9   5   2       33.84       30.69      6.44 o 
  -8   5   2       48.17       39.49      6.58 o 
  -7   5   2        6.64       10.75      3.71 o 
  -6   5   2       26.37       24.65      4.25 o 
  -5   5   2        1.11        2.88      4.48 o 
  -4   5   2       36.52       39.67      8.09 o 
  -3   5   2       43.57       37.33      4.93 o 
  -2   5   2       44.51       51.27      6.29 o 
  -1   5   2       24.27       25.91      8.11 o 
   0   5   2        0.44       -6.07      6.07 o 
   1   5   2       21.98       21.79      6.42 o 
   2   5   2       29.32       39.27      5.86 o 
   3   5   2       78.29       93.15      7.30 o 
   4   5   2       17.96       18.57      5.00 o 
   5   5   2        2.26       -3.52      4.17 o 
   6   5   2       92.64      112.40      6.74 o 
   7   5   2       58.31       58.40      5.48 o 
   8   5   2       29.17       29.17      4.93 o 
   9   5   2       13.27       20.45      5.33 o 
  10   5   2       13.82       14.40      5.16 o 
  11   5   2        1.95       -0.29      4.61 o 
  12   5   2        0.56        0.65      4.34 o 
  13   5   2        4.83        7.66      5.07 o 
  14   5   2        0.37       -4.73      5.68 o 
 -12   6   2        5.80        1.53     16.48 o 
 -11   6   2        1.62       -3.41      5.18 o 
 -10   6   2       18.49        9.01      6.01 o 
  -9   6   2        1.93        2.58      5.49 o 
  -8   6   2        1.16       -5.31      8.78 o 
  -7   6   2        0.72        7.59      5.82 o 
  -6   6   2        1.49       -0.43      4.75 o 
  -5   6   2        3.02       -2.21      4.65 o 
  -4   6   2       35.22       38.31      6.96 o 
  -3   6   2        3.41       -4.90      4.90 o 
  -2   6   2       24.75       18.38      5.56 o 
  -1   6   2        0.01        1.88      6.59 o 
   0   6   2       45.19       44.87      6.03 o 
   1   6   2        0.55        1.36      5.04 o 
   2   6   2       37.98       33.87      5.73 o 
   3   6   2       49.73       55.55      6.70 o 
   4   6   2      136.81      122.73      7.50 o 
   5   6   2        1.46       -1.79      4.51 o 
   6   6   2        4.41        3.17      4.62 o 
   7   6   2       22.72       31.57      5.29 o 
   8   6   2       11.47       14.79      8.65 o 
   9   6   2        0.15       -5.84     10.80 o 
  10   6   2        4.98        9.03      5.31 o 
  11   6   2        1.10       -4.90      6.46 o 
  12   6   2        0.15       -7.85      7.85 o 
  -9   7   2       23.28       15.34     22.36 o 
  -8   7   2        7.35       -2.63      8.29 o 
  -7   7   2       15.47       17.70      9.95 o 
  -6   7   2        0.76       -6.13      9.54 o 
  -5   7   2       18.39       16.54      6.26 o 
  -4   7   2        2.59        2.19      6.73 o 
  -3   7   2        5.89        2.20      9.17 o 
  -2   7   2        1.67        4.92      5.25 o 
  -1   7   2        1.02       -2.07      6.44 o 
   0   7   2        0.06       -0.46      6.05 o 
   1   7   2        0.71       -5.13      5.13 o 
   2   7   2       34.58       25.28      8.93 o 
   3   7   2        2.27       15.43      5.56 o 
   4   7   2        6.51       14.77      6.60 o 
   5   7   2       12.68       18.68      5.46 o 
   6   7   2        0.40        0.68      8.34 o 
   7   7   2       24.89       24.31      9.07 o 
   8   7   2        5.59        2.44      8.96 o 
   9   7   2        2.43       -8.06     23.70 o 
  -5   8   2       29.58       44.53     25.22 o 
  -4   8   2        0.08       -1.88      6.23 o 
  -3   8   2       20.94       31.65      6.93 o 
  -2   8   2        0.03       11.45      6.72 o 
  -1   8   2        0.56       12.51      7.24 o 
   0   8   2        0.12        4.36      6.36 o 
   1   8   2        0.09        0.43     12.40 o 
   2   8   2        0.06       -5.56      6.50 o 
   3   8   2        2.27       -7.66      8.33 o 
   4   8   2       13.69       26.81      8.03 o 
   5   8   2        1.66       -3.92      7.00 o 
 -17   0   3       37.51       63.35     10.44 o 
 -15   0   3        0.94       -4.24      4.24 o 
 -13   0   3       30.53       23.35      5.36 o 
 -11   0   3      766.79      829.29     22.85 o 
  -9   0   3        0.04        0.10      2.10 o 
  -7   0   3     1755.10     1791.07     39.16 o 
  -5   0   3     1861.79     1871.34     30.55 o 
  -3   0   3      130.17      123.75      3.51 o 
  -1   0   3     1809.57     1863.36     29.61 o 
   1   0   3     3562.25     3560.86     55.59 o 
   3   0   3    13044.54    13077.27    246.41 o 
   5   0   3       34.18       29.74      2.61 o 
   7   0   3      636.57      736.60     16.72 o 
   9   0   3        0.50       -0.54      2.24 o 
  11   0   3       21.26       24.64      3.51 o 
  13   0   3       17.05       20.50      4.60 o 
  15   0   3        0.23       -3.95      3.95 o 
  17   0   3       15.22       12.48      8.18 o 
 -17   1   3       10.98       13.89      4.41 o 
 -16   1   3        3.72       -3.38      3.38 o 
 -15   1   3        0.17       -0.27      3.29 o 
 -14   1   3        1.33        1.02      3.30 o 
 -13   1   3       14.38       14.52      3.58 o 
 -12   1   3       59.02       61.66      4.78 o 
 -11   1   3      282.43      267.91     10.11 o 
 -10   1   3       56.24       46.42      3.36 o 
  -9   1   3       51.98       52.88      3.93 o 
  -8   1   3       35.81       39.58      2.72 o 
  -7   1   3      416.63      433.98      7.70 o 
  -6   1   3        5.83       11.03      1.76 o 
  -5   1   3        1.64        3.19      1.81 o 
  -4   1   3       15.29       12.32      2.53 o 
  -3   1   3      235.90      231.48      4.46 o 
  -2   1   3      567.54      556.70      8.01 o 
  -1   1   3     8441.86     8507.12    101.74 o 
   0   1   3      404.74      369.48      6.89 o 
   1   1   3     9678.08     9524.51    114.89 o 
   2   1   3      672.53      660.88     10.27 o 
   3   1   3     2343.86     2351.97     29.02 o 
   4   1   3      771.73      784.10     10.65 o 
   5   1   3     5918.95     6036.31     73.11 o 
   6   1   3       47.44       49.79      2.26 o 
   7   1   3        1.48        1.58      1.41 o 
   8   1   3      313.97      348.72      6.38 o 
   9   1   3      127.25      126.29      4.98 o 
  10   1   3      384.19      417.76      8.42 o 
  11   1   3      292.11      306.36      7.38 o 
  12   1   3        0.11        4.84      2.26 o 
  13   1   3        0.20        2.15      2.67 o 
  14   1   3       21.67       34.68      4.82 o 
  15   1   3        0.04       -6.39      6.39 o 
  16   1   3        3.43        8.49      6.53 o 
  17   1   3        0.00       -0.31      7.88 o 
 -17   2   3        1.19        6.87      4.72 o 
 -16   2   3        1.64        5.98      4.21 o 
 -15   2   3        4.10        4.36      3.50 o 
 -14   2   3        7.97        5.86      3.52 o 
 -13   2   3        8.07        8.21      3.31 o 
 -12   2   3       97.51       96.64      8.66 o 
 -11   2   3       22.11       20.84      3.17 o 
 -10   2   3        0.67       -2.55      2.55 o 
  -9   2   3       63.98       64.92      3.97 o 
  -8   2   3        1.96       -0.48      1.65 o 
  -7   2   3        0.13       -0.48      1.54 o 
  -6   2   3      138.81      121.10      3.68 o 
  -5   2   3      609.51      657.91     10.14 o 
  -4   2   3      627.35      653.49     10.01 o 
  -3   2   3      221.38      215.36      4.72 o 
  -2   2   3     1410.00     1412.82     18.95 o 
  -1   2   3      580.80      550.28      8.82 o 
   0   2   3       27.85       24.21      2.34 o 
   1   2   3     2142.01     2231.27     37.73 o 
   2   2   3      407.88      426.18      9.75 o 
   3   2   3     1288.14     1296.25     17.44 o 
   4   2   3      198.78      184.64      4.24 o 
   5   2   3     1764.69     1825.99     23.95 o 
   6   2   3       55.16       41.57      2.60 o 
   7   2   3      847.08      819.91     12.35 o 
   8   2   3      101.54       98.45      3.86 o 
   9   2   3        4.30        3.10      2.14 o 
  10   2   3      358.22      358.48      7.44 o 
  11   2   3        0.18       -2.58      2.58 o 
  12   2   3       90.40       84.25      5.72 o 
  13   2   3       50.76       50.45      4.38 o 
  14   2   3       52.28       60.84     11.42 o 
  15   2   3       16.87       17.25      4.70 o 
  16   2   3        5.40       12.39      5.02 o 
  17   2   3        0.03       -5.90      7.36 o 
 -16   3   3        0.47       -4.80      5.90 o 
 -15   3   3        0.00        2.43      3.63 o 
 -14   3   3       13.99       18.17      4.66 o 
 -13   3   3        0.62        2.96      3.38 o 
 -12   3   3        1.18        5.01      3.15 o 
 -11   3   3       17.56       15.96      3.97 o 
 -10   3   3       15.65       17.65      3.40 o 
  -9   3   3      367.20      358.26     10.31 o 
  -8   3   3       18.87       15.48      7.44 o 
  -7   3   3        0.11        1.80      2.73 o 
  -6   3   3       56.74       53.67      3.60 o 
  -5   3   3      121.53       94.39      5.63 o 
  -4   3   3      246.11      250.46      6.23 o 
  -3   3   3      143.27      146.06      4.91 o 
  -2   3   3      583.53      594.24     10.26 o 
  -1   3   3        1.98        6.31      2.53 o 
   0   3   3      111.56      132.10      4.94 o 
   1   3   3     1768.83     1986.42     29.97 o 
   2   3   3      238.24      290.62      7.76 o 
   3   3   3        3.32        1.24      2.81 o 
   4   3   3     2545.38     2779.11     35.81 o 
   5   3   3       24.04       24.94      2.82 o 
   6   3   3      209.97      194.05      5.51 o 
   7   3   3      540.78      544.36      9.86 o 
   8   3   3       55.13       54.47      3.83 o 
   9   3   3      179.70      175.20      6.23 o 
  10   3   3      492.43      501.48     13.42 o 
  11   3   3        2.05        0.14      3.40 o 
  12   3   3      186.22      186.76      8.40 o 
  13   3   3       43.03       38.51      5.41 o 
  14   3   3        3.75       11.26      5.35 o 
  15   3   3        5.44       13.63      5.44 o 
  16   3   3       35.00       35.33     12.88 o 
 -15   4   3        1.50       -3.09      3.82 o 
 -14   4   3        1.39        0.31      4.09 o 
 -13   4   3        0.05       -2.13     10.78 o 
 -12   4   3       12.52        9.34      4.51 o 
 -11   4   3       67.38       76.23      6.85 o 
 -10   4   3      102.70      114.81     10.32 o 
  -9   4   3       64.34       63.78      5.89 o 
  -8   4   3       68.75       66.04      6.25 o 
  -7   4   3      535.14      529.77     10.78 o 
  -6   4   3       26.09       18.01      4.04 o 
  -5   4   3      174.09      159.20      6.35 o 
  -4   4   3      444.94      399.80      9.01 o 
  -3   4   3       28.85       32.17      4.15 o 
  -2   4   3        3.72        0.22      3.28 o 
  -1   4   3     1097.71     1099.95     17.33 o 
   0   4   3       76.67       90.05      5.86 o 
   1   4   3     1357.00     1367.86     23.15 o 
   2   4   3        0.09        2.03      6.43 o 
   3   4   3       62.83       71.86      6.72 o 
   4   4   3       12.68       10.00      4.39 o 
   5   4   3      199.04      200.66      6.17 o 
   6   4   3       19.41       26.73      4.23 o 
   7   4   3       53.94       50.13      4.79 o 
   8   4   3        5.32        2.75      3.42 o 
   9   4   3       85.27       89.42      9.29 o 
  10   4   3        1.12       -3.69      3.69 o 
  11   4   3       15.74       10.72      4.39 o 
  12   4   3       32.12       24.53      5.02 o 
  13   4   3        3.82        6.85      4.18 o 
  14   4   3        8.49        9.91      4.82 o 
  15   4   3       15.66        6.87      6.20 o 
 -14   5   3        7.02        2.30      7.92 o 
 -13   5   3        1.18       -4.72      4.72 o 
 -12   5   3        1.97        4.88      5.02 o 
 -11   5   3        0.48        0.26      5.08 o 
 -10   5   3        0.19        2.95      4.80 o 
  -9   5   3       67.91       63.05      9.39 o 
  -8   5   3       83.55       75.91      7.54 o 
  -7   5   3       34.20       36.07      5.42 o 
  -6   5   3       61.05       53.29      4.91 o 
  -5   5   3       88.93       89.52      5.72 o 
  -4   5   3       81.82       78.03      7.80 o 
  -3   5   3      253.18      221.44      8.11 o 
  -2   5   3       73.17       86.04     10.87 o 
  -1   5   3      301.84      283.05     10.14 o 
   0   5   3        1.82        5.50      4.81 o 
   1   5   3       52.70       63.01      6.35 o 
   2   5   3      175.73      176.93      8.49 o 
   3   5   3      223.19      244.18      9.18 o 
   4   5   3        3.88        5.39      4.79 o 
   5   5   3       31.92       35.97      5.03 o 
   6   5   3        2.57       -2.35      3.86 o 
   7   5   3       16.50        9.83      4.18 o 
   8   5   3        0.02        0.34      3.60 o 
   9   5   3        1.42       -4.23      4.41 o 
  10   5   3        0.65        4.30      4.99 o 
  11   5   3        4.30       -5.63      5.63 o 
  12   5   3        1.37        2.22      5.47 o 
  13   5   3        0.14       -4.61     11.28 o 
  14   5   3       13.94       20.88      7.94 o 
 -12   6   3       16.08       21.75      6.90 o 
 -11   6   3        1.41        8.08      5.93 o 
 -10   6   3       22.68       16.08      6.58 o 
  -9   6   3        7.79        4.97      7.00 o 
  -8   6   3        0.02        5.32      5.81 o 
  -7   6   3       11.03        2.67      5.98 o 
  -6   6   3        0.02       -4.53      4.71 o 
  -5   6   3       51.35       60.64      5.42 o 
  -4   6   3       11.46        7.96      7.63 o 
  -3   6   3       38.51       22.70      5.57 o 
  -2   6   3       15.16       15.92      6.89 o 
  -1   6   3       53.65       61.64      6.73 o 
   0   6   3        2.15        3.31      5.16 o 
   1   6   3        1.63       -2.69      4.47 o 
   2   6   3        0.49        3.48      4.93 o 
   3   6   3        3.87        5.54      9.94 o 
   4   6   3        2.75        7.22      4.81 o 
   5   6   3       11.03        7.11      5.41 o 
   6   6   3        0.00       -1.17      4.56 o 
   7   6   3        4.19        1.99      4.34 o 
   8   6   3        1.54       -6.29      9.61 o 
   9   6   3       15.14       15.05      5.36 o 
  10   6   3        0.00        9.10      8.04 o 
  11   6   3        1.75       -3.20      9.08 o 
  12   6   3        0.13       -5.49      7.67 o 
  -9   7   3        3.28       -4.40      7.61 o 
  -8   7   3        1.25        5.65      9.85 o 
  -7   7   3        6.88        2.57      9.51 o 
  -6   7   3        9.84       -3.43      8.11 o 
  -5   7   3        0.27       -0.27      5.37 o 
  -4   7   3       17.43       18.66      6.19 o 
  -3   7   3       51.39       58.45      9.13 o 
  -2   7   3        0.00        0.50      5.01 o 
  -1   7   3        5.38        5.64      5.32 o 
   0   7   3        1.31       -0.86      5.44 o 
   1   7   3       32.98       34.13      6.24 o 
   2   7   3        3.80       11.27      5.56 o 
   3   7   3       12.60       16.45      5.53 o 
   4   7   3       27.33       29.15      5.92 o 
   5   7   3        0.01       -0.15      6.02 o 
   6   7   3        0.22        0.09      5.92 o 
   7   7   3        0.65        9.83      8.54 o 
   8   7   3        2.08       -7.04      7.47 o 
   9   7   3       15.17       24.63      9.55 o 
  -5   8   3        0.64       -1.09      6.89 o 
  -4   8   3        1.47        7.00      6.16 o 
  -3   8   3        2.10        7.85      6.33 o 
  -2   8   3        9.45       12.06      6.67 o 
  -1   8   3        0.40        6.10      8.19 o 
   0   8   3        5.40       16.85     11.35 o 
   1   8   3        2.47        0.83      7.03 o 
   2   8   3        2.52       -4.44      6.38 o 
   3   8   3        2.39        1.08      7.17 o 
   4   8   3        1.39       -4.70      9.83 o 
   5   8   3        1.26        7.76      7.10 o 
 -18   0   4        6.66        6.60      8.64 o 
 -16   0   4        0.60       -4.60      4.60 o 
 -14   0   4        6.52        3.90      4.56 o 
 -12   0   4       22.95       21.17      5.29 o 
 -10   0   4      475.76      467.39     15.44 o 
  -8   0   4       78.83       68.22      3.50 o 
  -6   0   4     1190.08     1226.13     21.05 o 
  -4   0   4     1064.96     1036.59     17.60 o 
  -2   0   4      817.16      807.68     13.68 o 
   0   0   4      610.61      706.82     12.01 o 
   2   0   4      444.20      368.53     12.40 o 
   4   0   4     1432.20     1355.72     27.30 o 
   6   0   4     1855.41     1948.50     39.09 o 
   8   0   4       92.56       89.36      5.15 o 
  10   0   4      296.15      297.10      8.24 o 
  12   0   4        1.43       -1.70      2.55 o 
  14   0   4       18.63       12.61      5.27 o 
  16   0   4        3.93       13.17      7.95 o 
 -17   1   4        0.58       -1.34      3.92 o 
 -16   1   4        1.48       -3.42      3.42 o 
 -15   1   4       17.83       20.96      4.39 o 
 -14   1   4        7.34        6.48      3.59 o 
 -13   1   4        0.58        0.27      3.15 o 
 -12   1   4       46.83       45.60      4.50 o 
 -11   1   4      160.67      148.66      6.42 o 
 -10   1   4       59.96       59.64      3.69 o 
  -9   1   4      119.47      113.20      4.26 o 
  -8   1   4      375.75      392.33      7.58 o 
  -7   1   4       10.15       12.28      2.02 o 
  -6   1   4      545.08      570.57      9.17 o 
  -5   1   4      484.02      485.68      7.93 o 
  -4   1   4      412.51      410.22      6.83 o 
  -3   1   4        8.76        8.98      1.16 o 
  -2   1   4      662.37      662.58      8.53 o 
  -1   1   4     2411.63     2475.14     27.97 o 
   0   1   4     7671.14     7670.24     84.35 o 
   1   1   4     5384.02     5244.91     58.34 o 
   2   1   4        6.19        0.95      3.93 o 
   3   1   4     8807.34     9054.35    107.98 o 
   4   1   4     1177.65     1171.13     15.25 o 
   5   1   4      192.17      198.68      3.90 o 
   6   1   4      550.04      569.18      8.60 o 
   7   1   4      444.57      446.60      7.31 o 
   8   1   4       61.79       66.54      2.96 o 
   9   1   4       10.96        9.62      2.05 o 
  10   1   4       39.89       33.71      3.11 o 
  11   1   4       38.10       44.28      3.11 o 
  12   1   4      134.37      128.91      4.83 o 
  13   1   4       19.70       21.29      3.40 o 
  14   1   4       22.87       19.72      4.18 o 
  15   1   4       16.02       20.43      4.55 o 
  16   1   4        0.15       -0.34      3.55 o 
  17   1   4        5.92        7.27      5.80 o 
 -17   2   4        4.07        7.39      8.35 o 
 -16   2   4       11.75       19.41      6.32 o 
 -15   2   4        0.04       -0.91      6.15 o 
 -14   2   4       11.36       15.34      3.89 o 
 -13   2   4       20.65       13.09      4.70 o 
 -12   2   4       13.65       10.81      4.03 o 
 -11   2   4        0.40        0.49      4.32 o 
 -10   2   4        9.71       11.48      3.02 o 
  -9   2   4       99.39       96.26      5.55 o 
  -8   2   4      103.03      100.71      5.13 o 
  -7   2   4      217.64      241.14      4.74 o 
  -6   2   4        1.87        1.72      2.18 o 
  -5   2   4     1240.28     1234.65     17.06 o 
  -4   2   4      162.74      161.73      4.10 o 
  -3   2   4       93.49       88.25      3.21 o 
  -2   2   4       37.59       36.34      2.41 o 
  -1   2   4      393.60      388.73      6.99 o 
   0   2   4        2.91        2.54      1.90 o 
   1   2   4     1386.61     1371.21     20.14 o 
   2   2   4        8.29        5.15      1.98 o 
   3   2   4      997.97     1077.42     18.50 o 
   4   2   4       14.97       22.67      1.97 o 
   5   2   4     2090.98     2158.21     27.73 o 
   6   2   4      640.10      665.07     10.30 o 
   7   2   4      141.65      147.09      4.72 o 
   8   2   4        0.91        3.37      2.06 o 
   9   2   4       18.51       19.96      2.60 o 
  10   2   4       27.58       25.91      2.91 o 
  11   2   4      215.14      214.50     10.10 o 
  12   2   4       86.27       94.79      6.95 o 
  13   2   4      152.60      166.84      8.86 o 
  14   2   4        6.95       11.18      3.67 o 
  15   2   4       60.94       73.95      6.60 o 
  16   2   4       17.80       30.15      5.50 o 
  17   2   4        1.58       -3.78      3.78 o 
 -16   3   4        0.00        4.68      4.43 o 
 -15   3   4        0.13        4.12      3.95 o 
 -14   3   4        3.33        3.28      3.82 o 
 -13   3   4        9.41        6.44      6.82 o 
 -12   3   4       11.92        6.19      3.56 o 
 -11   3   4      116.38      114.37      8.35 o 
 -10   3   4       26.16       23.28      3.52 o 
  -9   3   4        5.66        4.44      2.99 o 
  -8   3   4       18.87       11.34      3.82 o 
  -7   3   4        0.33        1.24      2.70 o 
  -6   3   4      277.33      302.51      7.02 o 
  -5   3   4       53.87       58.45      3.77 o 
  -4   3   4        1.79        0.74      2.58 o 
  -3   3   4       40.02       53.14      3.72 o 
  -2   3   4       23.36       33.31      3.21 o 
  -1   3   4      233.53      226.59      6.30 o 
   0   3   4       16.23        9.00      2.73 o 
   1   3   4       30.20       31.65      3.62 o 
   2   3   4      412.89      450.13      9.72 o 
   3   3   4      787.53      826.69     14.63 o 
   4   3   4      109.11      108.10      4.72 o 
   5   3   4      295.63      309.29      6.56 o 
   6   3   4       59.17       55.20      4.61 o 
   7   3   4      197.70      206.64      7.49 o 
   8   3   4      108.06       98.69      5.80 o 
   9   3   4      121.85      126.54      5.56 o 
  10   3   4       49.75       52.82      4.10 o 
  11   3   4       20.28       26.41      4.49 o 
  12   3   4        3.70       -3.24      3.24 o 
  13   3   4        0.89       -0.47      5.26 o 
  14   3   4        0.64        1.41      3.57 o 
  15   3   4        7.98       20.81      7.30 o 
  16   3   4        0.63       -2.53      6.29 o 
 -15   4   4        1.34        2.32      7.78 o 
 -14   4   4        2.42        0.93      3.94 o 
 -13   4   4       12.83       11.03      4.28 o 
 -12   4   4       34.27       46.06      5.04 o 
 -11   4   4       28.72       33.82      4.83 o 
 -10   4   4      141.08      118.83      6.99 o 
  -9   4   4       44.98       51.20      5.45 o 
  -8   4   4      276.43      261.88      9.17 o 
  -7   4   4      130.85      133.66     15.11 o 
  -6   4   4      113.24      119.09      5.74 o 
  -5   4   4      264.48      246.52     10.82 o 
  -4   4   4      173.10      156.13      6.35 o 
  -3   4   4       58.76       49.22      4.41 o 
  -2   4   4        0.33       -3.20      3.20 o 
  -1   4   4       14.53       10.39      3.66 o 
   0   4   4        1.01       -1.44      3.83 o 
   1   4   4      157.08      156.19      6.84 o 
   2   4   4       38.53       40.91      4.80 o 
   3   4   4      290.82      317.22      8.94 o 
   4   4   4       12.69       11.95      6.13 o 
   5   4   4       36.61       42.20      4.75 o 
   6   4   4        0.84        5.00      3.71 o 
   7   4   4       77.81       72.05      6.50 o 
   8   4   4       16.98       23.25      5.65 o 
   9   4   4        5.24        8.80      3.22 o 
  10   4   4       29.99       23.99      5.85 o 
  11   4   4        5.59        2.35      4.04 o 
  12   4   4       24.51       14.77      4.71 o 
  13   4   4       10.55        9.24      4.37 o 
  14   4   4        2.28        6.02      4.39 o 
  15   4   4        0.14        3.36     11.16 o 
 -14   5   4        5.63        0.40      7.60 o 
 -13   5   4       10.87       14.12     13.57 o 
 -12   5   4        0.14        7.47      3.61 o 
 -11   5   4       10.51        8.68      4.94 o 
 -10   5   4       55.05       55.39      7.14 o 
  -9   5   4       48.06       56.32     17.28 o 
  -8   5   4      374.40      371.13     11.34 o 
  -7   5   4      182.87      175.69      8.38 o 
  -6   5   4        9.58        7.86      3.96 o 
  -5   5   4       58.75       54.00      5.21 o 
  -4   5   4       30.68       26.80      4.76 o 
  -3   5   4      375.89      378.64     10.90 o 
  -2   5   4      431.02      407.04     10.60 o 
  -1   5   4        0.18        2.03      5.19 o 
   0   5   4       48.00       51.40      6.34 o 
   1   5   4       90.13       91.61      9.58 o 
   2   5   4        2.07        4.82      5.07 o 
   3   5   4       98.49      101.10     10.20 o 
   4   5   4       23.82       29.19      5.15 o 
   5   5   4      201.66      194.85      7.87 o 
   6   5   4        7.49        3.71      5.60 o 
   7   5   4       53.30       48.84      5.08 o 
   8   5   4        4.07        2.61      3.66 o 
   9   5   4        2.62        2.10      4.24 o 
  10   5   4        0.59        0.21      4.20 o 
  11   5   4        2.57       -1.90      4.32 o 
  12   5   4        8.23        9.43      4.64 o 
  13   5   4        0.78       -6.70      6.70 o 
  14   5   4        2.12        1.56     10.70 o 
 -12   6   4        3.44        3.27      7.18 o 
 -11   6   4       12.56       17.95      6.81 o 
 -10   6   4       13.97        9.14     10.47 o 
  -9   6   4       28.33       34.43      7.08 o 
  -8   6   4       11.50       12.95      6.14 o 
  -7   6   4      124.31      131.64     10.03 o 
  -6   6   4       26.14       23.38      6.95 o 
  -5   6   4        6.69        6.07      4.40 o 
  -4   6   4        0.16        2.92      4.98 o 
  -3   6   4        0.19        2.30      4.87 o 
  -2   6   4        1.79        2.37      4.74 o 
  -1   6   4       32.89       31.83      6.91 o 
   0   6   4      114.69      113.92      7.79 o 
   1   6   4      133.90      144.66      8.27 o 
   2   6   4       20.59       22.29      5.40 o 
   3   6   4       12.93        0.50      4.53 o 
   4   6   4       88.98       82.76      6.78 o 
   5   6   4       10.02       10.62      4.90 o 
   6   6   4       10.45        3.42      4.44 o 
   7   6   4        5.95        4.13      5.29 o 
   8   6   4        0.01        0.95      4.83 o 
   9   6   4        4.24        8.70      7.89 o 
  10   6   4        8.17        6.89      7.54 o 
  11   6   4       25.74       25.44      9.08 o 
  12   6   4        0.11       -6.95      6.95 o 
  -9   7   4        1.97       -1.83     18.21 o 
  -8   7   4        3.74        3.64      6.32 o 
  -7   7   4       22.57       19.26      8.51 o 
  -6   7   4        2.24       -1.57     11.48 o 
  -5   7   4        4.70       -1.41      5.43 o 
  -4   7   4       29.37       27.24      6.14 o 
  -3   7   4        0.03       15.35      5.64 o 
  -2   7   4        8.21        1.19      6.31 o 
  -1   7   4        0.08       -0.90      5.44 o 
   0   7   4       11.78       15.69      5.83 o 
   1   7   4       33.91       40.57      6.52 o 
   2   7   4       10.58       17.71      5.78 o 
   3   7   4       14.11       31.35      7.02 o 
   4   7   4        3.67        7.12     12.81 o 
   5   7   4        0.03        4.64      6.27 o 
   6   7   4        3.41        6.24      5.76 o 
   7   7   4        3.93        1.29     12.55 o 
   8   7   4        1.48       -5.20      7.29 o 
   9   7   4        0.39      -12.88     16.99 o 
  -4   8   4       13.08       23.43     10.28 o 
  -3   8   4        0.70       -4.29      6.39 o 
  -2   8   4        0.23       -2.12      8.50 o 
  -1   8   4        7.89        3.69      6.98 o 
   0   8   4        2.21       -6.49      9.79 o 
   1   8   4        1.29       -2.02      7.15 o 
   2   8   4        2.80        2.55      9.36 o 
   3   8   4        4.74       12.68     10.77 o 
   4   8   4        1.36       -6.83      6.83 o 
 -17   0   5        6.25       11.91      6.26 o 
 -15   0   5        3.88        0.57      7.67 o 
 -13   0   5        9.36       18.84      6.47 o 
 -11   0   5        8.65        2.68      4.53 o 
  -9   0   5      453.43      478.41     14.89 o 
  -7   0   5        3.45        2.82      1.82 o 
  -5   0   5        0.07       -0.36      1.47 o 
  -3   0   5      330.99      308.82      7.66 o 
  -1   0   5    25730.73    23640.08    837.72 o 
   1   0   5     4107.66     4091.88     64.26 o 
   3   0   5     2309.53     2228.09     43.92 o 
   5   0   5      850.58      872.63     18.73 o 
   7   0   5      491.28      551.26     13.55 o 
   9   0   5       28.44       34.02      3.98 o 
  11   0   5       68.84       73.66      6.67 o 
  13   0   5        0.00       -1.78      3.98 o 
  15   0   5        1.30       -2.82      4.05 o 
  17   0   5        0.88       29.30      8.28 o 
 -17   1   5        1.95       -4.03      4.03 o 
 -16   1   5        0.72       -2.88      3.71 o 
 -15   1   5        9.53        4.64      3.78 o 
 -14   1   5       33.04       31.32      4.57 o 
 -13   1   5        1.09       -0.72      3.15 o 
 -12   1   5        6.29        6.90      3.50 o 
 -11   1   5      272.50      279.27      9.34 o 
 -10   1   5       12.63        8.91      3.16 o 
  -9   1   5        5.05        3.90      2.74 o 
  -8   1   5        8.30        9.21      2.24 o 
  -7   1   5      541.07      537.51     10.18 o 
  -6   1   5      564.34      613.42      9.81 o 
  -5   1   5      101.92      106.32      3.30 o 
  -4   1   5       17.87       15.21      1.60 o 
  -3   1   5      799.15      802.71     10.12 o 
  -2   1   5      165.60      163.88      3.21 o 
  -1   1   5     3018.72     3027.08     34.22 o 
   0   1   5     1414.97     1407.53     16.61 o 
   1   1   5     2061.92     2097.35     26.21 o 
   2   1   5     4615.34     4619.63     56.25 o 
   3   1   5      874.33      888.63     13.44 o 
   4   1   5      347.93      338.51      5.45 o 
   5   1   5        3.71       -0.04      1.08 o 
   6   1   5     1846.29     1958.75     25.17 o 
   7   1   5       46.10       37.03      2.22 o 
   8   1   5        8.11        9.23      2.12 o 
   9   1   5       33.93       35.17      2.57 o 
  10   1   5       23.62       26.37      2.65 o 
  11   1   5       25.41       25.39      2.69 o 
  12   1   5        0.08       -1.00      2.13 o 
  13   1   5        7.89        4.47      2.53 o 
  14   1   5        0.15        1.41      3.17 o 
  15   1   5        4.15        8.65      3.86 o 
  16   1   5        0.03       -0.83      5.91 o 
  17   1   5        5.15        4.92      4.37 o 
 -17   2   5        0.70        5.75      7.57 o 
 -16   2   5        4.37       10.17      6.63 o 
 -15   2   5        4.52        9.06      3.69 o 
 -14   2   5       20.14       13.60      4.78 o 
 -13   2   5        7.49        2.26      4.03 o 
 -12   2   5       91.29       78.27      7.49 o 
 -11   2   5        2.89       -2.78      2.78 o 
 -10   2   5       64.72       61.58      4.20 o 
  -9   2   5       28.97       29.68      3.33 o 
  -8   2   5       78.69       78.06      4.23 o 
  -7   2   5      241.13      238.59      6.08 o 
  -6   2   5      135.64      123.04      3.43 o 
  -5   2   5      509.68      524.79      7.87 o 
  -4   2   5       92.37       98.35      3.27 o 
  -3   2   5       12.67       17.21      2.15 o 
  -2   2   5      369.45      361.30      6.59 o 
  -1   2   5       21.17       20.70      2.26 o 
   0   2   5        7.77        8.24      2.07 o 
   1   2   5        0.27       -1.20      1.74 o 
   2   2   5     2020.75     2213.65     31.60 o 
   3   2   5      287.11      319.52      6.67 o 
   4   2   5       65.92       59.98      3.13 o 
   5   2   5       70.57       72.17      3.31 o 
   6   2   5      200.95      214.34      4.92 o 
   7   2   5        5.18        4.06      2.38 o 
   8   2   5        0.00        0.16      2.04 o 
   9   2   5       64.23       58.06      3.39 o 
  10   2   5       42.77       47.37      6.10 o 
  11   2   5       18.38       29.33      3.14 o 
  12   2   5        7.77       13.17      6.16 o 
  13   2   5       43.06       42.01      5.01 o 
  14   2   5       22.41       30.70      4.86 o 
  15   2   5       13.75       18.23      5.55 o 
  16   2   5        8.96        2.95      4.25 o 
  17   2   5       16.93       25.19      5.57 o 
 -16   3   5       13.13       19.95      5.33 o 
 -15   3   5       26.96       26.10      5.24 o 
 -14   3   5        2.32        3.22      5.68 o 
 -13   3   5        0.84       -4.15      4.15 o 
 -12   3   5        3.98        5.79      3.64 o 
 -11   3   5        0.48       -1.11      2.82 o 
 -10   3   5       23.72       18.03      3.46 o 
  -9   3   5       24.56       23.56      3.57 o 
  -8   3   5        3.40        1.70      2.83 o 
  -7   3   5       33.12       31.03      4.63 o 
  -6   3   5       22.47       21.98      3.78 o 
  -5   3   5      116.31      114.16      4.66 o 
  -4   3   5        3.86        2.69      2.61 o 
  -3   3   5      491.86      511.38     10.89 o 
  -2   3   5      136.06      134.30      5.20 o 
  -1   3   5      148.72      148.65      6.06 o 
   0   3   5      120.13      127.15      4.87 o 
   1   3   5      209.86      196.87      5.81 o 
   2   3   5       26.04       26.76      4.45 o 
   3   3   5       71.37       65.55      6.46 o 
   4   3   5      132.48      133.61      5.25 o 
   5   3   5      197.28      192.55      4.77 o 
   6   3   5      255.45      232.29      9.44 o 
   7   3   5      133.59      116.84      7.88 o 
   8   3   5      303.70      288.51     10.46 o 
   9   3   5       64.07       56.25      4.35 o 
  10   3   5      128.35      138.72      5.67 o 
  11   3   5        0.21       -1.45      3.40 o 
  12   3   5        2.93        0.94      3.45 o 
  13   3   5       15.75       13.90      4.36 o 
  14   3   5        1.03       -2.25      3.47 o 
  15   3   5        0.16        0.37      5.39 o 
  16   3   5        1.72        5.53      6.79 o 
 -15   4   5       11.88        8.85      4.59 o 
 -14   4   5        3.20       -0.94      4.34 o 
 -13   4   5        0.72       -3.45      3.45 o 
 -12   4   5        4.85        3.66      3.48 o 
 -11   4   5        0.04        4.70      3.30 o 
 -10   4   5        9.56       10.12      3.80 o 
  -9   4   5       18.13        6.86      4.08 o 
  -8   4   5        3.52        2.43      4.13 o 
  -7   4   5      161.68      172.34      8.04 o 
  -6   4   5      238.36      233.06      9.03 o 
  -5   4   5      108.49      114.29      5.75 o 
  -4   4   5        8.62        8.99      3.85 o 
  -3   4   5      186.31      183.27      6.56 o 
  -2   4   5      219.95      208.72      7.01 o 
  -1   4   5      475.90      463.13     10.03 o 
   0   4   5        3.21        8.29      3.74 o 
   1   4   5       52.54       56.03      5.28 o 
   2   4   5       71.68       73.38      6.23 o 
   3   4   5       16.10       12.80      4.24 o 
   4   4   5       61.84       65.86      6.39 o 
   5   4   5      106.20      108.90      6.04 o 
   6   4   5        0.97        2.26      3.54 o 
   7   4   5      192.45      168.35      6.85 o 
   8   4   5       80.33       77.93      5.34 o 
   9   4   5       16.64       13.88      3.64 o 
  10   4   5        1.20        1.29      3.78 o 
  11   4   5        0.84       -2.98      3.48 o 
  12   4   5        1.92       -0.61      3.98 o 
  13   4   5        1.56       -0.06      3.93 o 
  14   4   5        8.49        9.81      4.37 o 
  15   4   5        0.03       -3.32     14.83 o 
 -14   5   5        6.99        5.02      8.27 o 
 -13   5   5        1.29        0.18      7.18 o 
 -12   5   5        1.87       -0.79      5.09 o 
 -11   5   5        2.62        6.81      3.63 o 
 -10   5   5        3.23       -5.72      5.72 o 
  -9   5   5        8.23       13.11      5.01 o 
  -8   5   5        5.97        4.77      4.96 o 
  -7   5   5        7.85        9.17      4.66 o 
  -6   5   5      135.56      138.87      7.50 o 
  -5   5   5      308.21      296.11      8.69 o 
  -4   5   5       14.85       12.92      7.99 o 
  -3   5   5       52.29       38.86      5.15 o 
  -2   5   5      264.47      284.47      8.98 o 
  -1   5   5      179.71      184.36      9.16 o 
   0   5   5       32.09       18.91      5.43 o 
   1   5   5      171.87      168.94      8.29 o 
   2   5   5       34.67       36.47      5.81 o 
   3   5   5       34.20       34.54      5.49 o 
   4   5   5      201.70      214.89      8.45 o 
   5   5   5       90.45       92.60      6.30 o 
   6   5   5      158.58      152.74      7.12 o 
   7   5   5       59.79       63.87      8.73 o 
   8   5   5       49.93       46.04      5.69 o 
   9   5   5        0.76        5.34      3.73 o 
  10   5   5        2.04        2.83      6.06 o 
  11   5   5        0.36       -5.33      7.20 o 
  12   5   5        1.22       -3.89      6.48 o 
  13   5   5        0.45        1.20      7.18 o 
  14   5   5        1.45       -9.05      9.88 o 
 -12   6   5       11.33        7.81      6.95 o 
 -11   6   5        8.27        3.55      8.48 o 
 -10   6   5       51.47       43.45     16.41 o 
  -9   6   5       13.73       11.71      6.29 o 
  -8   6   5       76.54       74.17      8.72 o 
  -7   6   5      294.34      304.48     15.22 o 
  -6   6   5        3.56        4.31      4.92 o 
  -5   6   5       25.62       22.38      6.02 o 
  -4   6   5      238.47      251.40      8.77 o 
  -3   6   5      178.12      175.88     11.54 o 
  -2   6   5       77.47       83.16      7.25 o 
  -1   6   5       92.55       95.71      8.68 o 
   0   6   5       21.91       12.10      5.01 o 
   1   6   5       16.07       12.91      5.35 o 
   2   6   5       11.15       12.36      5.13 o 
   3   6   5       11.69        9.42      4.89 o 
   4   6   5       87.35       72.59     14.13 o 
   5   6   5        4.59       -1.36      7.27 o 
   6   6   5        1.08        1.39      5.32 o 
   7   6   5        0.43        5.53      5.35 o 
   8   6   5        2.04        7.31      6.44 o 
   9   6   5        0.99       -7.35      7.35 o 
  10   6   5       20.35       16.41     10.02 o 
  11   6   5        7.88       -7.57      7.57 o 
  12   6   5        1.71       -1.75      7.91 o 
  -9   7   5       12.40        3.27      6.53 o 
  -8   7   5        0.21       -6.39      6.91 o 
  -7   7   5       32.87       35.62     16.59 o 
  -6   7   5        0.01        4.09     10.28 o 
  -5   7   5       80.47       91.11      9.90 o 
  -4   7   5        4.22        9.91      5.64 o 
  -3   7   5        3.08        3.14      5.21 o 
  -2   7   5        1.06       -0.90      7.19 o 
  -1   7   5       15.09       17.86      6.05 o 
   0   7   5        0.38        3.09     10.57 o 
   1   7   5        1.46        7.54     11.18 o 
   2   7   5        0.36        0.28      5.83 o 
   3   7   5       40.56       35.76      7.09 o 
   4   7   5        1.15       -2.39      5.43 o 
   5   7   5        6.17        1.03      6.07 o 
   6   7   5        4.49        6.19      5.90 o 
   7   7   5        2.21       -5.75      5.75 o 
   8   7   5        4.26        6.57      9.59 o 
   9   7   5        0.17      -10.70     10.70 o 
  -4   8   5        0.22        3.09      8.62 o 
  -3   8   5        0.15       -4.87      6.30 o 
  -2   8   5        0.17       16.92      7.28 o 
  -1   8   5       26.27       26.90      8.38 o 
   0   8   5        0.54       -2.13      6.99 o 
   1   8   5        2.14        1.34      8.76 o 
   2   8   5        4.12       16.05      7.26 o 
   3   8   5        0.87       15.10      7.56 o 
   4   8   5       20.45       23.24     20.50 o 
 -16   0   6        4.92       15.68      6.28 o 
 -14   0   6       39.98       47.17      7.38 o 
 -12   0   6      112.55       96.11      8.49 o 
 -10   0   6        4.67        5.29      4.40 o 
  -8   0   6        0.02        4.51      3.72 o 
  -6   0   6      204.01      181.77      4.82 o 
  -4   0   6     3058.39     2992.84     47.91 o 
  -2   0   6     6699.79     6552.87    102.38 o 
   0   0   6    13182.53    13084.59    202.58 o 
   2   0   6       33.62       43.40      3.29 o 
   4   0   6       14.68       15.10      4.90 o 
   6   0   6      192.98      206.58      7.03 o 
   8   0   6      156.62      160.56      7.30 o 
  10   0   6        3.13        0.83      3.06 o 
  12   0   6        0.13       -0.55      2.54 o 
  14   0   6        0.99        4.96      5.55 o 
  16   0   6       15.94       54.40     10.89 o 
 -17   1   6        0.08       -3.84      3.84 o 
 -16   1   6       37.39       37.53      7.29 o 
 -15   1   6        0.47        1.84      3.94 o 
 -14   1   6        0.75       -2.63      3.47 o 
 -13   1   6        1.14       -0.35      3.27 o 
 -12   1   6        0.80       -0.16      3.14 o 
 -11   1   6        2.78        4.41      3.29 o 
 -10   1   6       72.56       69.93      4.99 o 
  -9   1   6       12.61       14.55      2.74 o 
  -8   1   6      324.07      303.18      7.09 o 
  -7   1   6       78.56       77.79      3.55 o 
  -6   1   6      266.67      266.25      6.89 o 
  -5   1   6      833.34      840.06     12.46 o 
  -4   1   6        0.06        0.53      0.94 o 
  -3   1   6     1057.58     1079.37     13.27 o 
  -2   1   6      414.80      423.04      6.12 o 
  -1   1   6     7042.44     7052.37     78.11 o 
   0   1   6     7100.77     7059.12     85.05 o 
   1   1   6      623.41      627.95      9.31 o 
   2   1   6      237.28      231.76      3.80 o 
   3   1   6       55.50       51.80      5.27 o 
   4   1   6       70.64       66.67      2.69 o 
   5   1   6      501.45      493.46      8.68 o 
   6   1   6      690.96      755.54     10.95 o 
   7   1   6     1013.87     1058.82     14.80 o 
   8   1   6       40.80       42.45      2.61 o 
   9   1   6      119.44      113.91      3.84 o 
  10   1   6        0.13       -1.33      1.96 o 
  11   1   6       18.20       17.79      2.53 o 
  12   1   6        0.00        2.27      2.29 o 
  13   1   6        5.21        3.73      3.20 o 
  14   1   6       14.19       11.92      3.90 o 
  15   1   6       19.22       19.85      4.45 o 
  16   1   6        0.27        1.84      5.22 o 
  17   1   6        0.02        2.93     10.65 o 
 -17   2   6        1.62        5.42      4.93 o 
 -16   2   6        2.49        8.69      4.00 o 
 -15   2   6        6.28        5.62      5.80 o 
 -14   2   6        0.84        3.17      4.38 o 
 -13   2   6      121.61      123.52      9.06 o 
 -12   2   6        9.40        4.45      3.39 o 
 -11   2   6       50.01       47.52      7.20 o 
 -10   2   6       25.72       28.43      3.95 o 
  -9   2   6       18.16       12.54      3.12 o 
  -8   2   6        7.67        5.44      3.89 o 
  -7   2   6      744.27      725.39     12.10 o 
  -6   2   6        1.23       -0.91      1.59 o 
  -5   2   6      247.01      262.72      5.01 o 
  -4   2   6      270.54      269.32      5.00 o 
  -3   2   6      210.50      198.89      4.11 o 
  -2   2   6      261.42      267.19      4.91 o 
  -1   2   6       31.45       32.43      2.07 o 
   0   2   6       71.92       65.64      2.54 o 
   1   2   6      406.68      466.11      8.24 o 
   2   2   6      525.70      509.55     10.99 o 
   3   2   6      339.60      380.06      7.59 o 
   4   2   6      130.36      129.12      4.24 o 
   5   2   6     1256.50     1332.80     20.40 o 
   6   2   6      362.93      333.32      7.01 o 
   7   2   6      177.50      162.73      5.11 o 
   8   2   6       93.74       88.78      3.80 o 
   9   2   6      999.92     1051.15     17.79 o 
  10   2   6      240.59      246.19      7.00 o 
  11   2   6        9.42        9.79      2.51 o 
  12   2   6       43.88       43.30      4.82 o 
  13   2   6        0.01        0.62      3.23 o 
  14   2   6       22.04       25.85      4.52 o 
  15   2   6       13.72       20.41      9.76 o 
  16   2   6        2.11       -0.82      4.09 o 
  17   2   6       32.99       38.11      6.40 o 
 -16   3   6        4.20        4.02      4.77 o 
 -15   3   6        6.48       13.39      4.84 o 
 -14   3   6       44.55       63.61      6.82 o 
 -13   3   6       21.40       22.68      4.43 o 
 -12   3   6       20.39       16.80      4.11 o 
 -11   3   6        1.90       -3.13      3.13 o 
 -10   3   6        0.12        0.50      2.62 o 
  -9   3   6       79.33       68.63      5.05 o 
  -8   3   6       41.83       37.36      4.28 o 
  -7   3   6       11.32       11.69      3.11 o 
  -6   3   6       16.22       10.55      2.57 o 
  -5   3   6       93.32       93.44      4.40 o 
  -4   3   6        7.74        3.81      2.58 o 
  -3   3   6      258.45      256.38      6.44 o 
  -2   3   6       28.36       30.91      3.26 o 
  -1   3   6      223.47      232.44      6.21 o 
   0   3   6      146.87      151.96      6.16 o 
   1   3   6     1145.90     1244.28     18.96 o 
   2   3   6      173.02      163.52      6.25 o 
   3   3   6      352.00      343.43      8.11 o 
   4   3   6       11.42        9.15      5.69 o 
   5   3   6       28.90       27.64      3.33 o 
   6   3   6       67.77       65.82      4.39 o 
   7   3   6       87.54       90.54      4.88 o 
   8   3   6       15.74       12.88      3.23 o 
   9   3   6      619.82      640.30     14.71 o 
  10   3   6        3.52        3.13      2.65 o 
  11   3   6      169.45      151.37      7.51 o 
  12   3   6       40.09       37.00      5.03 o 
  13   3   6        8.07        7.55      4.09 o 
  14   3   6        0.53       -1.15      3.70 o 
  15   3   6        9.60        4.14      5.62 o 
  16   3   6        4.46        7.11      6.06 o 
 -15   4   6        1.66       -2.46      5.11 o 
 -14   4   6        0.38       -3.56      3.56 o 
 -13   4   6        1.99        0.04      3.79 o 
 -12   4   6       21.54       30.21      5.05 o 
 -11   4   6       55.83       57.17      5.38 o 
 -10   4   6       64.96       63.89      8.52 o 
  -9   4   6        1.47        3.49      3.17 o 
  -8   4   6       15.04       10.39      4.51 o 
  -7   4   6       95.83      114.78     10.03 o 
  -6   4   6       16.57       15.83      3.95 o 
  -5   4   6        0.03        5.51      3.85 o 
  -4   4   6       51.85       52.99      4.64 o 
  -3   4   6       17.20       17.16      3.99 o 
  -2   4   6       18.58       21.22      4.06 o 
  -1   4   6        2.64        1.87      3.42 o 
   0   4   6        3.31        1.33      3.48 o 
   1   4   6      211.86      214.31      8.01 o 
   2   4   6       23.22       20.70      4.31 o 
   3   4   6       54.38       64.86      6.44 o 
   4   4   6        2.42        5.54      3.75 o 
   5   4   6        0.04       -2.07      5.55 o 
   6   4   6        0.19       -3.49      3.49 o 
   7   4   6      315.18      343.52     10.59 o 
   8   4   6       89.97       92.72      7.75 o 
   9   4   6        6.36        3.58      3.05 o 
  10   4   6       82.93       75.23      5.93 o 
  11   4   6        1.98        4.81      3.81 o 
  12   4   6        0.40        6.91      4.05 o 
  13   4   6        1.43       -6.33     19.44 o 
  14   4   6        0.24       -1.41      7.68 o 
  15   4   6       19.99       20.83     15.82 o 
 -14   5   6       14.56        3.52      4.60 o 
 -13   5   6        0.91        8.69      4.90 o 
 -12   5   6        0.02       -1.52      3.52 o 
 -11   5   6        0.76        1.93      3.79 o 
 -10   5   6       69.50       68.63      6.13 o 
  -9   5   6       36.88       37.70      7.40 o 
  -8   5   6      308.93      325.32     10.84 o 
  -7   5   6       26.19       20.26      5.16 o 
  -6   5   6       38.04       32.87      8.24 o 
  -5   5   6       34.03       33.55      4.76 o 
  -4   5   6       51.48       50.45      9.22 o 
  -3   5   6      352.43      360.27      9.98 o 
  -2   5   6      963.80      971.39     22.76 o 
  -1   5   6        7.04       10.94      5.39 o 
   0   5   6      547.78      544.49     20.93 o 
   1   5   6      270.55      307.65     17.32 o 
   2   5   6       41.09       46.72      5.86 o 
   3   5   6       21.94       29.33      4.97 o 
   4   5   6      363.58      329.26     13.70 o 
   5   5   6        4.65        6.58      3.87 o 
   6   5   6      144.95      138.90      6.79 o 
   7   5   6        3.95        6.41      3.50 o 
   8   5   6        4.73        2.15      4.58 o 
   9   5   6       64.70       65.09      6.85 o 
  10   5   6        4.46       -4.41      6.49 o 
  11   5   6        0.03       -5.58      5.58 o 
  12   5   6        9.93       -4.22      6.66 o 
  13   5   6       22.95       39.43      9.08 o 
  14   5   6        5.88        7.26     18.18 o 
 -12   6   6       10.07       -0.13      5.23 o 
 -11   6   6        8.01        9.85      4.23 o 
 -10   6   6        3.02        8.63      7.70 o 
  -9   6   6        3.05       -2.90      5.35 o 
  -8   6   6       21.82       13.96      6.50 o 
  -7   6   6       44.84       53.75      6.56 o 
  -6   6   6       20.47       23.20      5.73 o 
  -5   6   6      235.75      261.04      9.00 o 
  -4   6   6        1.19        2.18      4.42 o 
  -3   6   6       24.14       21.76      4.99 o 
  -2   6   6        3.56       10.05      5.15 o 
  -1   6   6      200.14      233.59     15.48 o 
   0   6   6        0.24       -4.54      4.63 o 
   1   6   6      172.72      168.67     11.23 o 
   2   6   6      100.70      104.96      7.27 o 
   3   6   6        6.16        1.27      5.05 o 
   4   6   6        4.59       10.34      5.51 o 
   5   6   6        1.02        0.70      5.50 o 
   6   6   6        9.08        6.14      5.67 o 
   7   6   6       15.59       17.25      5.71 o 
   8   6   6       13.16       25.25     11.85 o 
   9   6   6       40.70       27.60      9.39 o 
  10   6   6       15.07       23.55      9.32 o 
  11   6   6        0.05        0.12      7.22 o 
  12   6   6        0.83       -1.45     10.00 o 
  -9   7   6       13.33        9.64      7.12 o 
  -8   7   6        0.13        0.95     10.19 o 
  -7   7   6       14.29        4.34     17.43 o 
  -6   7   6        0.13        3.86      6.62 o 
  -5   7   6        2.71       11.87      7.39 o 
  -4   7   6       17.89       34.52      7.84 o 
  -3   7   6        0.19        4.28      6.14 o 
  -2   7   6        0.01        4.01     10.25 o 
  -1   7   6        0.04        5.17      9.09 o 
   0   7   6        2.86       10.02      5.84 o 
   1   7   6        0.59        5.55      6.11 o 
   2   7   6        0.46        7.80      9.59 o 
   3   7   6        4.92        5.71      5.81 o 
   4   7   6        0.82       -3.39     13.43 o 
   5   7   6        0.09       -2.45      5.59 o 
   6   7   6        0.02       -4.70      7.06 o 
   7   7   6        0.36       -2.04      6.09 o 
   8   7   6        1.17        5.98      8.68 o 
   9   7   6        1.39       -2.43      8.11 o 
  -4   8   6        1.58        8.04      8.33 o 
  -3   8   6        2.07        9.47      6.96 o 
  -2   8   6        0.51        3.77      6.96 o 
  -1   8   6        0.42        5.18      7.15 o 
   0   8   6        0.02        6.80     14.02 o 
   1   8   6        0.00        6.71      8.10 o 
   2   8   6        0.69       -0.14      6.91 o 
   3   8   6        0.85       -5.27      7.00 o 
 -17   0   7        1.90       -2.65      6.16 o 
 -15   0   7       10.38       12.92      7.12 o 
 -13   0   7       53.49       49.60      9.54 o 
 -11   0   7      543.19      565.92     27.28 o 
  -9   0   7       32.31       26.88      5.29 o 
  -7   0   7        2.73        0.36      1.84 o 
  -5   0   7      764.99      789.22     14.49 o 
  -3   0   7      112.51       98.55      6.15 o 
  -1   0   7     7274.50     7265.06    113.53 o 
   1   0   7     1537.59     1593.48     33.57 o 
   3   0   7       15.76       19.90      2.57 o 
   5   0   7      128.03      135.98      5.85 o 
   7   0   7      146.22      114.07      5.52 o 
   9   0   7       55.29       53.58      6.44 o 
  11   0   7       46.24       45.05      5.07 o 
  13   0   7       59.96       65.77      5.00 o 
  15   0   7        1.10       25.44      8.54 o 
  17   0   7        0.41        1.30      7.29 o 
 -17   1   7        1.58       -4.41      4.41 o 
 -16   1   7        8.38        6.47      4.21 o 
 -15   1   7        0.45        2.37      5.77 o 
 -14   1   7       18.49       14.80      6.56 o 
 -13   1   7       11.52       10.54      3.91 o 
 -12   1   7       40.99       36.31      4.50 o 
 -11   1   7        0.04        2.96      3.26 o 
 -10   1   7        1.07        2.39      3.27 o 
  -9   1   7       60.23       62.20      3.83 o 
  -8   1   7       65.70       71.35      3.94 o 
  -7   1   7       13.72        7.80      2.19 o 
  -6   1   7      147.68      131.32      4.11 o 
  -5   1   7      183.30      194.64      3.73 o 
  -4   1   7      405.21      394.36      5.97 o 
  -3   1   7        0.41        0.52      1.08 o 
  -2   1   7       42.75       37.83      1.82 o 
  -1   1   7       58.62       50.99      2.96 o 
   0   1   7        5.25        5.71      1.59 o 
   1   1   7     1290.36     1244.08     16.77 o 
   2   1   7       13.13       12.46      1.20 o 
   3   1   7      329.03      331.52      6.31 o 
   4   1   7      668.39      648.23     10.74 o 
   5   1   7        0.48        1.38      1.51 o 
   6   1   7      818.61      823.83     13.43 o 
   7   1   7      619.27      624.74      9.76 o 
   8   1   7        9.38        9.25      1.92 o 
   9   1   7        3.00        2.87      1.92 o 
  10   1   7       74.20       77.74      3.68 o 
  11   1   7      147.76      140.65      6.97 o 
  12   1   7        5.80        6.38      3.51 o 
  13   1   7        0.31       10.12      3.35 o 
  14   1   7       53.30       58.10      5.76 o 
  15   1   7        0.15        2.34      3.70 o 
  16   1   7       12.75       11.32      5.76 o 
  17   1   7        0.44       -7.90      7.90 o 
 -17   2   7        1.05        8.45      7.43 o 
 -16   2   7       67.80       91.41      7.29 o 
 -15   2   7        5.62        8.20      4.67 o 
 -14   2   7       17.39       19.00      4.40 o 
 -13   2   7       12.42       15.01      4.56 o 
 -12   2   7       94.40       96.11      6.20 o 
 -11   2   7       49.28       51.07      5.01 o 
 -10   2   7      159.45      155.69      5.84 o 
  -9   2   7        0.64       -0.75      2.81 o 
  -8   2   7        1.70        0.36      2.58 o 
  -7   2   7      137.35      142.75      5.03 o 
  -6   2   7      196.20      186.63      4.27 o 
  -5   2   7       11.10        7.60      2.78 o 
  -4   2   7      113.57      107.92      3.24 o 
  -3   2   7       85.25       92.04      2.95 o 
  -2   2   7      154.50      154.02      3.69 o 
  -1   2   7     2197.45     2194.31     25.93 o 
   0   2   7       14.99       12.47      2.18 o 
   1   2   7       17.14       12.50      1.53 o 
   2   2   7     3492.81     3721.48     46.54 o 
   3   2   7      398.81      382.74      7.66 o 
   4   2   7     2339.42     2451.20     35.48 o 
   5   2   7      918.06      861.71     14.48 o 
   6   2   7       92.82       82.21      3.94 o 
   7   2   7        0.00        0.99      1.94 o 
   8   2   7     1209.14     1261.64     20.21 o 
   9   2   7       23.86       15.35      3.10 o 
  10   2   7      571.21      603.03     12.05 o 
  11   2   7       29.85       29.08      5.28 o 
  12   2   7        1.43        2.40      3.23 o 
  13   2   7        5.74        5.04      3.49 o 
  14   2   7       11.92       12.10      3.88 o 
  15   2   7        0.00        7.35      3.91 o 
  16   2   7       39.66       40.59      5.90 o 
  17   2   7        0.34        0.87      6.77 o 
 -16   3   7        4.16       10.26      5.60 o 
 -15   3   7        0.09        1.92      7.28 o 
 -14   3   7        2.28        3.24      3.78 o 
 -13   3   7        0.23       -3.15      3.15 o 
 -12   3   7        0.95       -2.09      2.92 o 
 -11   3   7        8.93        8.34      3.12 o 
 -10   3   7       13.97       16.26      3.20 o 
  -9   3   7       40.67       34.12      3.95 o 
  -8   3   7       25.53       25.45      4.11 o 
  -7   3   7       51.93       45.07      4.06 o 
  -6   3   7        9.48       11.73      2.80 o 
  -5   3   7      135.06      126.58      4.35 o 
  -4   3   7       17.98       20.69      3.40 o 
  -3   3   7       13.35        7.65      2.99 o 
  -2   3   7      291.93      258.92      6.52 o 
  -1   3   7      134.69      140.33      5.05 o 
   0   3   7      237.97      241.04      6.47 o 
   1   3   7      545.05      546.69     10.11 o 
   2   3   7       12.24       12.64      3.14 o 
   3   3   7       97.33      102.38      4.63 o 
   4   3   7        2.60        1.83      2.46 o 
   5   3   7        1.97        0.82      2.57 o 
   6   3   7       13.84       10.02      3.03 o 
   7   3   7       34.42       38.58      3.80 o 
   8   3   7      112.33      112.66      5.32 o 
   9   3   7      224.17      216.96      6.98 o 
  10   3   7       27.97       29.11      3.52 o 
  11   3   7       14.69       16.53      3.23 o 
  12   3   7        0.03       -3.44      3.44 o 
  13   3   7       16.31       18.25      4.54 o 
  14   3   7       16.91       25.09      4.96 o 
  15   3   7        1.03        1.05     11.66 o 
  16   3   7        0.76        3.73     12.18 o 
 -15   4   7        0.43       -3.71      3.71 o 
 -14   4   7        2.01       -3.88      3.88 o 
 -13   4   7        6.21       -1.99      4.69 o 
 -12   4   7        0.22        1.18      3.73 o 
 -11   4   7        2.51        2.09      3.34 o 
 -10   4   7        4.45        2.34      3.32 o 
  -9   4   7       71.10       77.70      5.13 o 
  -8   4   7        8.03        3.72      2.96 o 
  -7   4   7       87.65       84.47      5.29 o 
  -6   4   7       83.60       89.15      6.40 o 
  -5   4   7        2.03        1.47      4.71 o 
  -4   4   7       30.82       33.49      4.46 o 
  -3   4   7      550.71      533.93     11.09 o 
  -2   4   7       27.19       29.82      4.27 o 
  -1   4   7      133.96      114.05      5.87 o 
   0   4   7      300.20      293.22      8.16 o 
   1   4   7       16.13       18.41      4.43 o 
   2   4   7        0.00        1.03      3.63 o 
   3   4   7        7.45        9.50      3.83 o 
   4   4   7      143.91      133.13     12.00 o 
   5   4   7        6.44        3.39      4.72 o 
   6   4   7        6.28        8.20      3.86 o 
   7   4   7      576.64      572.24     12.93 o 
   8   4   7       10.66        8.55      4.10 o 
   9   4   7        0.26        5.55      2.98 o 
  10   4   7        1.04       -2.20      2.90 o 
  11   4   7        6.56        7.94     10.21 o 
  12   4   7        2.58        1.23      5.80 o 
  13   4   7        2.34       -5.73      5.73 o 
  14   4   7        0.00       -5.29      5.29 o 
  15   4   7        0.13       -5.91      5.91 o 
 -13   5   7        1.37        5.20      5.43 o 
 -12   5   7        0.67       -1.58      3.99 o 
 -11   5   7        8.26       11.05      4.33 o 
 -10   5   7        0.12       -3.06      3.06 o 
  -9   5   7       24.65       31.81      5.48 o 
  -8   5   7       69.05       68.26      5.33 o 
  -7   5   7       11.62       11.68      5.24 o 
  -6   5   7       18.45       19.87      5.27 o 
  -5   5   7       39.73       40.41      4.80 o 
  -4   5   7      306.49      294.76     12.24 o 
  -3   5   7      166.90      166.47      7.15 o 
  -2   5   7        5.73        4.36      4.39 o 
  -1   5   7        3.11        6.75      4.89 o 
   0   5   7      144.99      166.70      8.67 o 
   1   5   7      267.44      243.60     12.85 o 
   2   5   7        0.14        2.71      4.74 o 
   3   5   7       60.93       52.80      5.39 o 
   4   5   7       19.51       25.01      5.31 o 
   5   5   7       73.03       66.19      7.17 o 
   6   5   7        0.02        0.58      4.48 o 
   7   5   7       29.45       17.90      5.05 o 
   8   5   7       13.69       16.20      4.95 o 
   9   5   7        2.26        4.02      6.86 o 
  10   5   7        1.95       -5.56      5.56 o 
  11   5   7        1.12        0.43      5.93 o 
  12   5   7       23.78       37.78      8.93 o 
  13   5   7        0.04       -5.28     11.13 o 
 -12   6   7        0.82       19.63      9.66 o 
 -11   6   7        1.15       -1.93      4.90 o 
 -10   6   7       10.09       16.20      7.58 o 
  -9   6   7        0.16        0.21      3.44 o 
  -8   6   7       29.85       25.79      8.07 o 
  -7   6   7        0.16        3.46      5.16 o 
  -6   6   7      100.13      102.63      8.09 o 
  -5   6   7       11.36       18.92      4.80 o 
  -4   6   7       50.36       58.11      5.88 o 
  -3   6   7        3.22        5.45      4.53 o 
  -2   6   7      286.38      266.84     17.46 o 
  -1   6   7        4.72        0.16      7.24 o 
   0   6   7        3.55        3.68      5.32 o 
   1   6   7        0.16       -4.82      4.82 o 
   2   6   7        2.70        5.74      5.42 o 
   3   6   7       67.24       70.38      7.86 o 
   4   6   7        0.84       -2.82      5.04 o 
   5   6   7       25.23       27.17      9.76 o 
   6   6   7       73.16       68.83     16.15 o 
   7   6   7       13.80       20.26      5.94 o 
   8   6   7        4.14        1.48      9.15 o 
   9   6   7       18.00       12.94      7.80 o 
  10   6   7        0.30       -1.76      7.00 o 
  11   6   7        6.66       -0.79      7.47 o 
  -9   7   7        9.67       16.36      8.43 o 
  -8   7   7        0.26        2.47      7.69 o 
  -7   7   7       22.77       24.06      8.33 o 
  -6   7   7        2.79       20.08      8.27 o 
  -5   7   7        2.70        3.14      7.31 o 
  -4   7   7       12.81        6.02      5.96 o 
  -3   7   7       12.89        5.38      5.86 o 
  -2   7   7        1.96        1.28      5.77 o 
  -1   7   7       17.35       17.02      6.39 o 
   0   7   7        0.53       -0.66      6.14 o 
   1   7   7        0.71        7.21      6.15 o 
   2   7   7        9.03       15.71      6.26 o 
   3   7   7        2.23        0.63      7.33 o 
   4   7   7       21.18       12.30      6.46 o 
   5   7   7        4.35       -6.25      9.45 o 
   6   7   7        0.15       -6.34      9.77 o 
   7   7   7        7.62        7.58      8.81 o 
   8   7   7        0.06      -13.45     13.45 o 
  -3   8   7        1.53        1.72      6.43 o 
  -2   8   7        1.67        7.26      7.17 o 
  -1   8   7        1.59       -6.58      6.68 o 
   0   8   7       11.94       24.26      7.96 o 
   1   8   7        0.10       -3.73     11.49 o 
   2   8   7       19.41       17.10      7.66 o 
   3   8   7        0.04       -6.99     11.54 o 
 -16   0   8       13.90       24.69      7.09 o 
 -14   0   8       20.52       16.96      6.14 o 
 -12   0   8      141.99      143.38     10.44 o 
 -10   0   8      584.17      616.38     19.15 o 
  -8   0   8      330.21      324.93     11.87 o 
  -6   0   8       34.25       29.32      3.46 o 
  -4   0   8      508.87      532.63     10.52 o 
  -2   0   8      295.28      280.72      8.21 o 
   0   0   8        4.26        4.94      2.11 o 
   2   0   8        3.55        8.00      3.39 o 
   4   0   8      898.71      848.37     18.87 o 
   6   0   8       62.10       58.26      5.24 o 
   8   0   8       20.47        9.83      3.22 o 
  10   0   8      548.62      575.13     15.95 o 
  12   0   8        2.06        2.26      2.53 o 
  14   0   8        1.08        2.79      6.14 o 
  16   0   8        4.93        9.36      7.18 o 
 -17   1   8        2.02        0.56      7.47 o 
 -16   1   8        1.24       -1.07      4.43 o 
 -15   1   8        0.23       -1.54      4.33 o 
 -14   1   8        6.77        1.62      3.78 o 
 -13   1   8        0.00       -3.51      3.51 o 
 -12   1   8        4.91        5.22      3.58 o 
 -11   1   8      138.19      144.56      8.28 o 
 -10   1   8       68.66       65.30      5.12 o 
  -9   1   8      205.90      198.41      5.87 o 
  -8   1   8      314.83      311.12      7.00 o 
  -7   1   8      673.98      727.14     11.83 o 
  -6   1   8        5.04        4.40      2.06 o 
  -5   1   8      380.58      379.34      6.00 o 
  -4   1   8     1686.52     1794.66     21.39 o 
  -3   1   8       33.68       32.33      2.16 o 
  -2   1   8        7.85        5.43      1.71 o 
  -1   1   8      139.69      136.65      4.01 o 
   0   1   8      328.65      328.88      6.05 o 
   1   1   8       60.03       55.69      4.10 o 
   2   1   8      258.01      271.53      5.33 o 
   3   1   8      498.06      475.93      8.48 o 
   4   1   8      292.86      317.99      6.41 o 
   5   1   8       80.95       83.29      3.30 o 
   6   1   8        2.06        2.38      1.82 o 
   7   1   8      155.45      158.90      4.85 o 
   8   1   8      241.81      254.62      5.60 o 
   9   1   8       23.98       22.92      2.46 o 
  10   1   8        0.19       -1.46      2.48 o 
  11   1   8        4.98        6.76      2.53 o 
  12   1   8       49.32       46.53      3.91 o 
  13   1   8        0.91        0.97      3.43 o 
  14   1   8        0.03        0.31      6.74 o 
  15   1   8        3.16        7.29      4.05 o 
  16   1   8       31.42       49.57     12.60 o 
  17   1   8        0.01        1.28      8.82 o 
 -17   2   8       15.79       32.96     15.21 o 
 -16   2   8        5.88        9.12      6.65 o 
 -15   2   8        4.41        3.82      4.28 o 
 -14   2   8        0.49       -2.97      3.68 o 
 -13   2   8      110.14      102.55      6.71 o 
 -12   2   8      100.88      112.82      6.60 o 
 -11   2   8       30.73       24.40      4.15 o 
 -10   2   8       34.45       25.17      4.78 o 
  -9   2   8        2.77        2.86      2.98 o 
  -8   2   8        8.69        8.80      2.90 o 
  -7   2   8       68.95       72.93      4.21 o 
  -6   2   8     1121.98     1208.48     15.82 o 
  -5   2   8       31.44       30.07      2.23 o 
  -4   2   8      166.35      176.94      4.14 o 
  -3   2   8        3.45        5.96      1.58 o 
  -2   2   8     1157.94     1261.43     16.06 o 
  -1   2   8     1242.93     1327.94     16.73 o 
   0   2   8       67.05       65.98      2.77 o 
   1   2   8      659.85      666.04      9.22 o 
   2   2   8     1826.61     1902.91     25.09 o 
   3   2   8      293.85      280.25      6.17 o 
   4   2   8      165.52      184.30      4.98 o 
   5   2   8      168.38      175.88      7.51 o 
   6   2   8       10.76       18.29      2.63 o 
   7   2   8      810.12      860.90     14.85 o 
   8   2   8      300.58      311.79      7.73 o 
   9   2   8       23.64       29.54      3.52 o 
  10   2   8       21.00       20.93      3.62 o 
  11   2   8        5.13        4.59      2.59 o 
  12   2   8       51.00       48.42      4.11 o 
  13   2   8      124.06      128.37      7.16 o 
  14   2   8        5.97        9.79      3.97 o 
  15   2   8        0.27        7.41      6.16 o 
  16   2   8       13.13        6.35      4.30 o 
 -16   3   8        3.13        9.43      4.92 o 
 -15   3   8        7.22        6.10      4.39 o 
 -14   3   8        0.06       -0.72      3.60 o 
 -13   3   8       38.42       54.59      5.59 o 
 -12   3   8        2.57        5.75      6.61 o 
 -11   3   8        0.00        1.53      3.06 o 
 -10   3   8       14.38        9.19      3.05 o 
  -9   3   8       72.80       66.50      4.65 o 
  -8   3   8       53.13       49.76      4.68 o 
  -7   3   8        6.76        7.17      3.06 o 
  -6   3   8       11.31       15.73      4.25 o 
  -5   3   8      235.05      224.05      6.01 o 
  -4   3   8      648.62      670.78     10.46 o 
  -3   3   8       33.43       34.05      2.77 o 
  -2   3   8        1.28        1.00      1.98 o 
  -1   3   8       65.49       73.86      3.34 o 
   0   3   8      600.94      632.34      9.90 o 
   1   3   8      136.81      155.76      5.31 o 
   2   3   8       20.17       19.80      2.62 o 
   3   3   8      163.09      155.18      5.26 o 
   4   3   8      381.87      374.54      8.63 o 
   5   3   8      457.21      468.64     10.03 o 
   6   3   8        2.33       -2.51      2.51 o 
   7   3   8      277.99      267.85      7.62 o 
   8   3   8      416.25      415.82      9.89 o 
   9   3   8        5.36        3.65      2.72 o 
  10   3   8       34.09       39.67      3.79 o 
  11   3   8        3.05        8.92      2.97 o 
  12   3   8        1.92        0.88      3.76 o 
  13   3   8        6.29       -4.28      8.30 o 
  14   3   8       26.94       26.81     14.47 o 
  15   3   8        3.05       -0.87     12.73 o 
  16   3   8        8.44        3.99     13.65 o 
 -15   4   8        3.00        5.31      4.76 o 
 -14   4   8        0.05        4.55      4.51 o 
 -13   4   8       10.28        9.34      4.23 o 
 -12   4   8        1.86       -3.85      3.85 o 
 -11   4   8        0.14       -0.84      4.66 o 
 -10   4   8       18.70       20.83      4.16 o 
  -9   4   8       19.48       14.99      3.72 o 
  -8   4   8       24.11       20.68      3.98 o 
  -7   4   8       15.53       13.80      3.72 o 
  -6   4   8      116.82      109.48      5.87 o 
  -5   4   8      143.65      142.74      5.54 o 
  -4   4   8       31.58       34.02      4.47 o 
  -3   4   8      221.24      214.24      7.36 o 
  -2   4   8       20.89       16.03      4.76 o 
  -1   4   8      301.50      301.06      8.43 o 
   0   4   8        0.29       -0.47      3.63 o 
   1   4   8      100.70       90.77      5.53 o 
   2   4   8       80.85       67.39      5.21 o 
   3   4   8       18.15       21.34      4.17 o 
   4   4   8      171.20      158.61      6.76 o 
   5   4   8      423.05      415.56     10.42 o 
   6   4   8      165.36      154.28      6.90 o 
   7   4   8      227.34      222.97      7.43 o 
   8   4   8        4.57        3.54      5.49 o 
   9   4   8        4.01        4.24      3.95 o 
  10   4   8        0.38       -0.71      4.92 o 
  11   4   8       11.28        8.64      5.90 o 
  12   4   8        4.13       -3.03      5.78 o 
  13   4   8       17.80       24.30      7.10 o 
  14   4   8        4.19        1.69     13.11 o 
  15   4   8        2.91        0.53     11.16 o 
 -13   5   8       11.05       18.19      9.05 o 
 -12   5   8        1.30        4.23      4.39 o 
 -11   5   8       25.69       28.35      4.95 o 
 -10   5   8       14.45        9.93      3.67 o 
  -9   5   8       25.01       26.17      4.39 o 
  -8   5   8       13.02       12.88      3.75 o 
  -7   5   8        0.71       -1.61      4.68 o 
  -6   5   8       86.42       93.75      7.30 o 
  -5   5   8      322.42      292.42      8.73 o 
  -4   5   8       18.92       17.76      4.52 o 
  -3   5   8      122.50      123.58      6.73 o 
  -2   5   8      278.42      266.82      8.58 o 
  -1   5   8        2.07       10.42      4.62 o 
   0   5   8      160.50      168.18     13.38 o 
   1   5   8       47.02       46.98      6.18 o 
   2   5   8       34.69       44.39      6.34 o 
   3   5   8      394.17      402.38     13.21 o 
   4   5   8       74.90       69.08      7.20 o 
   5   5   8       14.68        8.06      4.85 o 
   6   5   8        7.56        5.15      4.88 o 
   7   5   8       45.41       31.04      6.38 o 
   8   5   8        0.02        1.17      4.42 o 
   9   5   8        0.63       -2.56      5.45 o 
  10   5   8        6.29        8.90      7.22 o 
  11   5   8        0.21       -7.85     10.29 o 
  12   5   8        3.42       -5.68      5.68 o 
  13   5   8        7.32       11.18      7.30 o 
 -11   6   8       10.03       -2.65      8.68 o 
 -10   6   8        0.78        1.75      6.21 o 
  -9   6   8        0.69       -0.69      3.92 o 
  -8   6   8        2.22       -0.71      3.97 o 
  -7   6   8        0.32        2.13      7.65 o 
  -6   6   8       18.81       18.32      8.30 o 
  -5   6   8        1.13        2.13      5.41 o 
  -4   6   8        3.07        9.03      4.72 o 
  -3   6   8       33.00       35.14      5.48 o 
  -2   6   8        1.49       -3.87      5.26 o 
  -1   6   8        7.76       -2.32      5.27 o 
   0   6   8        3.61        2.67      6.71 o 
   1   6   8        0.04        9.63      5.56 o 
   2   6   8       32.91       44.82     14.64 o 
   3   6   8        1.57        7.75      8.73 o 
   4   6   8        0.05        5.61      5.12 o 
   5   6   8       21.83       20.60      9.93 o 
   6   6   8       30.00       33.55      6.39 o 
   7   6   8        0.06       -7.83      7.83 o 
   8   6   8        3.81       12.03      5.72 o 
   9   6   8       22.59       13.00      5.98 o 
  10   6   8        1.94        3.10      7.96 o 
  11   6   8        5.99       -3.53     16.22 o 
  -8   7   8        0.97        8.09      6.38 o 
  -7   7   8        0.39       13.50      5.65 o 
  -6   7   8       16.64       34.25      9.16 o 
  -5   7   8       14.54       13.61      6.51 o 
  -4   7   8        2.61        5.33     13.95 o 
  -3   7   8        0.04       -0.31      5.59 o 
  -2   7   8        1.73        9.90      8.47 o 
  -1   7   8        3.61       -5.59      5.59 o 
   0   7   8        0.24       -5.88      5.88 o 
   1   7   8       11.06       19.39      6.39 o 
   2   7   8       14.12       17.07      6.60 o 
   3   7   8       17.82       15.77      6.77 o 
   4   7   8        2.35       -3.87      6.75 o 
   5   7   8        1.61        2.44      6.22 o 
   6   7   8        0.00        1.99     10.87 o 
   7   7   8        0.26       17.84     10.01 o 
   8   7   8        5.13       20.40      6.82 o 
  -2   8   8        5.90        8.64      8.68 o 
  -1   8   8        4.27        5.96     10.20 o 
   0   8   8        0.38        1.21      6.73 o 
   1   8   8        1.84       -2.58      7.08 o 
   2   8   8        2.11       -3.02      6.94 o 
 -17   0   9       15.01        7.07     11.79 o 
 -15   0   9       68.07       86.56     14.61 o 
 -13   0   9       38.30       23.82     13.18 o 
 -11   0   9      500.91      525.94     18.14 o 
  -9   0   9      175.26      176.89      9.74 o 
  -7   0   9      894.00      901.82     21.69 o 
  -5   0   9      113.97       94.97      3.96 o 
  -3   0   9     4005.05     4344.77     69.26 o 
  -1   0   9      692.11      641.88     12.36 o 
   1   0   9        7.94        6.52      2.21 o 
   3   0   9      731.71      687.08     13.26 o 
   5   0   9      291.24      289.68      9.02 o 
   7   0   9     1149.80     1215.47     27.01 o 
   9   0   9       11.80        8.91      3.43 o 
  11   0   9       33.87       27.53      4.35 o 
  13   0   9      124.39      123.14      7.88 o 
  15   0   9        0.15       10.40      6.93 o 
  17   0   9        1.61       -7.44      7.44 o 
 -17   1   9        0.45       -1.35      4.31 o 
 -16   1   9       30.78       27.19      5.55 o 
 -15   1   9       73.62       83.18      6.83 o 
 -14   1   9       52.01       52.22      5.75 o 
 -13   1   9       37.56       35.07      5.04 o 
 -12   1   9      528.33      549.36     13.54 o 
 -11   1   9      211.48      218.06      8.04 o 
 -10   1   9       14.74       14.78      3.89 o 
  -9   1   9      111.19       97.82      5.88 o 
  -8   1   9      132.01      130.49      4.82 o 
  -7   1   9      199.71      203.82      5.63 o 
  -6   1   9      157.71      149.21      4.56 o 
  -5   1   9       93.72       79.58      2.69 o 
  -4   1   9      799.41      898.29     11.79 o 
  -3   1   9     1170.46     1265.10     17.12 o 
  -2   1   9     1085.92     1055.12     13.36 o 
  -1   1   9     2428.34     2514.31     29.14 o 
   0   1   9       40.91       44.99      3.14 o 
   1   1   9        0.55        0.90      1.77 o 
   2   1   9      391.11      408.58      7.19 o 
   3   1   9      110.33      110.60      3.42 o 
   4   1   9       58.91       67.48      4.09 o 
   5   1   9      424.59      455.80     10.05 o 
   6   1   9       39.56       37.08      2.89 o 
   7   1   9       19.49       19.72      2.67 o 
   8   1   9       65.35       66.68      4.51 o 
   9   1   9       68.79       71.45      3.82 o 
  10   1   9       32.48       41.07      3.64 o 
  11   1   9       88.03       80.27      4.45 o 
  12   1   9       11.09       13.05      2.98 o 
  13   1   9        6.03        4.86      4.01 o 
  14   1   9       41.21       56.42     13.09 o 
  15   1   9       14.53       11.68      9.61 o 
  16   1   9       10.32        4.88      9.15 o 
  17   1   9        0.60        4.73      8.87 o 
 -16   2   9        9.39        0.27      8.10 o 
 -15   2   9       49.95       63.46      7.03 o 
 -14   2   9        0.18       -3.65      3.97 o 
 -13   2   9      158.29      161.85      8.06 o 
 -12   2   9      160.84      163.82      8.32 o 
 -11   2   9        0.99        0.62      3.46 o 
 -10   2   9       64.80       68.25      5.49 o 
  -9   2   9      261.41      264.79      7.38 o 
  -8   2   9      104.26       97.85      5.01 o 
  -7   2   9      118.02      115.38      8.97 o 
  -6   2   9       65.00       55.94      2.87 o 
  -5   2   9       95.67       90.79      3.26 o 
  -4   2   9     1263.97     1335.27     18.70 o 
  -3   2   9      188.65      218.28      5.19 o 
  -2   2   9     1201.53     1272.96     17.34 o 
  -1   2   9      441.09      447.10      7.13 o 
   0   2   9      940.15      986.36     13.05 o 
   1   2   9      251.46      258.59      5.73 o 
   2   2   9     3516.73     3819.41     47.95 o 
   3   2   9      485.68      486.58     11.50 o 
   4   2   9      482.67      503.51      9.51 o 
   5   2   9       38.37       42.94      3.01 o 
   6   2   9       54.59       61.47      4.50 o 
   7   2   9       29.58       30.17      3.21 o 
   8   2   9      249.05      238.16      9.35 o 
   9   2   9      264.42      267.77      7.45 o 
  10   2   9      980.19     1084.82     18.78 o 
  11   2   9      112.07      113.69      6.17 o 
  12   2   9        5.62        1.88      2.96 o 
  13   2   9       67.31       72.30      5.85 o 
  14   2   9       57.51       70.81      7.64 o 
  15   2   9        0.10       -8.31      8.31 o 
  16   2   9        2.71        9.34     14.65 o 
 -16   3   9        0.18       -0.19      6.97 o 
 -15   3   9        2.01        6.55      6.22 o 
 -14   3   9       16.52       12.45      5.22 o 
 -13   3   9        4.88        5.04      3.63 o 
 -12   3   9       30.29       25.53      4.50 o 
 -11   3   9       24.22       16.85      6.04 o 
 -10   3   9       88.64       82.96      5.04 o 
  -9   3   9       75.18       69.04      4.82 o 
  -8   3   9      163.87      163.32      6.37 o 
  -7   3   9      141.40      133.97      5.72 o 
  -6   3   9       57.03       55.66      3.58 o 
  -5   3   9       20.70       24.22      3.95 o 
  -4   3   9       24.18       18.34      2.63 o 
  -3   3   9      423.81      430.09      7.89 o 
  -2   3   9      751.91      745.00     11.25 o 
  -1   3   9      363.62      380.71      7.25 o 
   0   3   9      287.96      326.32      6.51 o 
   1   3   9       64.21       68.96      3.47 o 
   2   3   9       87.41       79.82      3.04 o 
   3   3   9       13.50       16.13      3.40 o 
   4   3   9      113.39      115.93      4.69 o 
   5   3   9      129.69      125.19      5.03 o 
   6   3   9      113.83      118.88      5.20 o 
   7   3   9      938.07      958.47     17.14 o 
   8   3   9      281.59      287.59      8.09 o 
   9   3   9       48.53       47.98      4.46 o 
  10   3   9       66.55       66.21      5.55 o 
  11   3   9      305.91      328.29     10.78 o 
  12   3   9       67.90       48.00      9.14 o 
  13   3   9        0.41        0.88      5.41 o 
  14   3   9       33.83       39.73      7.89 o 
  15   3   9        3.41       -0.12     13.66 o 
 -15   4   9        0.91       -4.91      5.43 o 
 -14   4   9        2.63       -0.30      4.14 o 
 -13   4   9        1.02        2.82      4.23 o 
 -12   4   9       14.36       16.88      4.64 o 
 -11   4   9       53.76       56.45      5.84 o 
 -10   4   9       11.32       11.49      3.61 o 
  -9   4   9       15.36       14.49      3.74 o 
  -8   4   9        2.02        4.42      3.37 o 
  -7   4   9        0.99       -1.88      3.01 o 
  -6   4   9        4.74        2.69      3.45 o 
  -5   4   9       63.29       66.20      4.85 o 
  -4   4   9        1.85        1.28      2.88 o 
  -3   4   9      885.58      905.95     13.98 o 
  -2   4   9      493.02      466.47      9.12 o 
  -1   4   9       54.62       50.24      3.70 o 
   0   4   9        4.43        7.74      2.56 o 
   1   4   9       22.52       23.40      4.25 o 
   2   4   9      151.46      148.55     11.19 o 
   3   4   9      146.02      161.15      6.87 o 
   4   4   9        3.35        5.60      4.82 o 
   5   4   9      193.92      176.42      9.92 o 
   6   4   9        7.64       11.06      4.82 o 
   7   4   9        4.55       -2.50      3.92 o 
   8   4   9        2.29        3.98      4.01 o 
   9   4   9      113.68      118.53      8.95 o 
  10   4   9        2.65       10.04      4.10 o 
  11   4   9       15.86       12.19     11.09 o 
  12   4   9        0.07       -9.66     12.46 o 
  13   4   9        6.93       -2.37     10.07 o 
  14   4   9        0.88       -4.30      6.81 o 
 -13   5   9        2.55       -2.17      6.39 o 
 -12   5   9       24.22       19.28      8.12 o 
 -11   5   9        2.46       -0.84      4.00 o 
 -10   5   9       21.86       25.49      4.50 o 
  -9   5   9       54.87       61.60      5.52 o 
  -8   5   9        7.92        6.74      4.26 o 
  -7   5   9       30.88       40.68      4.81 o 
  -6   5   9       61.97       63.76      5.27 o 
  -5   5   9       58.32       56.81      4.32 o 
  -4   5   9      765.33      798.12     13.43 o 
  -3   5   9      117.71      106.94      6.25 o 
  -2   5   9      298.86      303.21     10.00 o 
  -1   5   9       45.64       41.47      5.12 o 
   0   5   9      835.50      867.22     20.66 o 
   1   5   9        0.22        5.66      4.94 o 
   2   5   9        0.66        7.24      5.63 o 
   3   5   9       18.37       14.32      5.44 o 
   4   5   9       10.05       10.19      7.19 o 
   5   5   9        0.00        6.92      4.78 o 
   6   5   9       13.93        9.28      4.78 o 
   7   5   9        5.57        0.54      4.44 o 
   8   5   9       21.24       13.19      5.12 o 
   9   5   9        1.20       -1.08      5.54 o 
  10   5   9        7.92        5.46      7.21 o 
  11   5   9        1.89       -7.07      9.23 o 
  12   5   9        0.21       -6.04      6.04 o 
  13   5   9        0.36       -2.81      7.23 o 
 -11   6   9        1.10       -4.80      4.80 o 
 -10   6   9        0.11       -0.45      4.37 o 
  -9   6   9       26.88       25.63      4.82 o 
  -8   6   9       12.04       15.60      4.04 o 
  -7   6   9        0.20        6.96      5.22 o 
  -6   6   9       53.27       52.45      5.59 o 
  -5   6   9        3.14       15.40      4.13 o 
  -4   6   9        5.93        3.17      4.62 o 
  -3   6   9        3.38        6.96      4.80 o 
  -2   6   9      204.17      217.15      9.19 o 
  -1   6   9      132.16      137.48     11.13 o 
   0   6   9       39.87       32.17      6.52 o 
   1   6   9       80.16       70.13     11.86 o 
   2   6   9       79.37       86.92     10.48 o 
   3   6   9       69.55       58.56      7.25 o 
   4   6   9        0.94        2.35      9.73 o 
   5   6   9        4.49       -1.91      6.52 o 
   6   6   9        0.00       -0.70      4.96 o 
   7   6   9       12.54       10.31      5.96 o 
   8   6   9        0.51       -8.60      8.60 o 
   9   6   9        0.63        0.06      4.83 o 
  10   6   9       12.05        2.30      7.40 o 
  11   6   9        0.46       -3.60      7.58 o 
  -8   7   9        1.57       11.66      4.83 o 
  -7   7   9       10.08       11.23      4.83 o 
  -6   7   9        5.13       13.86      7.18 o 
  -5   7   9        0.17       12.87      6.57 o 
  -4   7   9        4.86       16.30      8.41 o 
  -3   7   9        3.87        0.52      5.93 o 
  -2   7   9        0.09       -3.24      5.80 o 
  -1   7   9        0.28        7.08      6.13 o 
   0   7   9        0.00        4.78      5.95 o 
   1   7   9       12.55       13.38      8.51 o 
   2   7   9        9.74       23.41      6.97 o 
   3   7   9        0.37       -3.30      6.03 o 
   4   7   9        2.93        0.35      6.64 o 
   5   7   9        4.90       -2.63      5.63 o 
   6   7   9        1.91        6.15      6.12 o 
   7   7   9        4.69       19.43     12.23 o 
   8   7   9        0.03        1.61      5.73 o 
 -16   0  10        1.29        3.83      6.54 o 
 -14   0  10       25.61       29.28      6.83 o 
 -12   0  10        8.07       11.82      5.89 o 
 -10   0  10      530.13      537.84     18.00 o 
  -8   0  10       61.36       52.79      6.06 o 
  -6   0  10      939.08     1055.54     19.37 o 
  -4   0  10     2497.80     2736.76     45.26 o 
  -2   0  10       88.38       90.87      3.96 o 
   0   0  10     1583.25     1575.58     26.92 o 
   2   0  10      262.31      259.71      7.03 o 
   4   0  10      239.81      234.71      9.74 o 
   6   0  10     1661.51     1822.07     38.79 o 
   8   0  10        7.64        2.02      3.06 o 
  10   0  10       46.71       51.18      5.46 o 
  12   0  10       25.18       32.15      5.11 o 
  14   0  10        0.34       10.89      7.41 o 
  16   0  10        9.91       15.59      9.38 o 
 -17   1  10       24.39       35.47      6.35 o 
 -16   1  10        3.19       -2.12      4.33 o 
 -15   1  10      101.66      111.01      8.17 o 
 -14   1  10        0.09        4.18      3.99 o 
 -13   1  10        4.58        5.15      4.09 o 
 -12   1  10        0.48        1.27      3.60 o 
 -11   1  10      196.30      206.06      9.50 o 
 -10   1  10       14.81       11.61      3.75 o 
  -9   1  10      761.89      801.09     16.32 o 
  -8   1  10        1.11        2.37      2.67 o 
  -7   1  10      181.09      161.49      5.09 o 
  -6   1  10      139.41      141.91      3.59 o 
  -5   1  10        0.03        1.95      1.41 o 
  -4   1  10      962.33     1022.46     13.27 o 
  -3   1  10     1227.33     1287.96     16.20 o 
  -2   1  10      874.35      865.32     11.45 o 
  -1   1  10     4335.87     4611.27     52.03 o 
   0   1  10      341.85      412.86      6.40 o 
   1   1  10      241.83      230.01      5.37 o 
   2   1  10      704.20      810.34     12.24 o 
   3   1  10        8.86       12.54      2.12 o 
   4   1  10      160.31      145.51      4.95 o 
   5   1  10      392.71      422.32     10.04 o 
   6   1  10       51.52       51.45      3.45 o 
   7   1  10       99.17       92.67      6.39 o 
   8   1  10       47.24       42.94      4.15 o 
   9   1  10      224.63      238.83      7.90 o 
  10   1  10        4.38        4.27      2.98 o 
  11   1  10      200.92      196.09      7.44 o 
  12   1  10      256.87      281.80     10.47 o 
  13   1  10       14.69       15.49      3.82 o 
  14   1  10        0.97       -1.46      4.49 o 
  15   1  10       19.26       47.55     11.91 o 
  16   1  10       12.59        8.97      9.64 o 
 -16   2  10        1.18       -4.43      4.43 o 
 -15   2  10        4.14       -0.96      4.49 o 
 -14   2  10        1.78        3.91      4.13 o 
 -13   2  10      114.40      118.48     10.67 o 
 -12   2  10       36.69       40.37      4.92 o 
 -11   2  10        2.49       -1.59      3.30 o 
 -10   2  10       28.31       29.42      4.34 o 
  -9   2  10      256.45      263.08      7.34 o 
  -8   2  10       88.56       88.19      4.83 o 
  -7   2  10      192.01      182.99      6.10 o 
  -6   2  10        9.29        8.94      2.06 o 
  -5   2  10       11.79        8.52      2.06 o 
  -4   2  10       71.07       77.14      3.91 o 
  -3   2  10       34.19       29.34      2.22 o 
  -2   2  10      935.18      986.36     13.25 o 
  -1   2  10        0.49        2.98      1.76 o 
   0   2  10      264.90      234.53      5.74 o 
   1   2  10     1552.11     1601.01     22.06 o 
   2   2  10      143.35      135.95      4.48 o 
   3   2  10       79.96       68.05      4.36 o 
   4   2  10        0.02        0.74      3.41 o 
   5   2  10      107.19      113.09      6.14 o 
   6   2  10        5.07        6.88      2.47 o 
   7   2  10        3.50        1.67      3.01 o 
   8   2  10       77.41       81.03      8.13 o 
   9   2  10       18.39       22.06      5.88 o 
  10   2  10       27.78       31.07      3.49 o 
  11   2  10       10.28        9.24      2.81 o 
  12   2  10        7.19       11.77      3.57 o 
  13   2  10        0.37       -1.42      4.65 o 
  14   2  10       32.24       44.63     24.26 o 
  15   2  10        8.98       -8.00      9.51 o 
  16   2  10        0.00       -9.10      9.10 o 
 -15   3  10       11.47       12.56      4.49 o 
 -14   3  10        0.62       -3.68      4.77 o 
 -13   3  10        0.00       -1.95      3.41 o 
 -12   3  10       30.13       29.02      4.84 o 
 -11   3  10       22.45       22.70      4.44 o 
 -10   3  10       11.82        9.95      3.21 o 
  -9   3  10        3.60        0.72      2.86 o 
  -8   3  10       18.59       14.49      3.43 o 
  -7   3  10        8.36       10.19      4.22 o 
  -6   3  10      565.38      585.46     11.39 o 
  -5   3  10       24.42       21.51      2.83 o 
  -4   3  10        1.40        1.39      2.90 o 
  -3   3  10       92.04       90.32      3.93 o 
  -2   3  10       16.19       18.24      3.56 o 
  -1   3  10       33.25       29.13      2.85 o 
   0   3  10      133.07      116.37      5.84 o 
   1   3  10      382.80      381.30      6.77 o 
   2   3  10      411.81      404.88      8.06 o 
   3   3  10       71.07       70.21      3.65 o 
   4   3  10      191.35      195.32      8.53 o 
   5   3  10      159.93      155.00      5.46 o 
   6   3  10      208.34      203.24     11.05 o 
   7   3  10      398.97      386.48     11.71 o 
   8   3  10       17.36       13.54      4.21 o 
   9   3  10       15.98       15.33      4.95 o 
  10   3  10      115.81      114.80      6.71 o 
  11   3  10       10.87       13.06      4.23 o 
  12   3  10        0.26       -6.20     10.80 o 
  13   3  10       22.57       15.75      6.07 o 
  14   3  10       22.64       12.67      6.27 o 
  15   3  10       13.02        8.22      6.13 o 
 -14   4  10       10.12       16.54      5.22 o 
 -13   4  10        4.44       -2.32      6.30 o 
 -12   4  10        0.63        1.09      3.99 o 
 -11   4  10        3.25        7.53      6.11 o 
 -10   4  10       35.94       36.69      4.52 o 
  -9   4  10       28.60       33.34      4.48 o 
  -8   4  10       24.49       26.16      3.88 o 
  -7   4  10        2.48       -0.90      3.12 o 
  -6   4  10        0.34        2.32      3.20 o 
  -5   4  10        0.05       -2.57      2.92 o 
  -4   4  10      140.92      135.97      5.39 o 
  -3   4  10       47.96       39.30      3.80 o 
  -2   4  10       64.77       67.99      4.25 o 
  -1   4  10      132.26      141.93      5.37 o 
   0   4  10      201.11      210.10      5.90 o 
   1   4  10       20.81       26.44      5.91 o 
   2   4  10        4.40        0.09      4.38 o 
   3   4  10      301.27      294.47     20.02 o 
   4   4  10      120.32      120.49      9.28 o 
   5   4  10       15.68       22.35      6.96 o 
   6   4  10       68.73       74.91      8.08 o 
   7   4  10       63.34       55.05      6.02 o 
   8   4  10       20.51       16.46      6.20 o 
   9   4  10        2.98        9.25      4.16 o 
  10   4  10       21.28       20.06      4.73 o 
  11   4  10       20.80       16.35     10.48 o 
  12   4  10       33.88       30.92      7.94 o 
  13   4  10       24.55       36.08     12.17 o 
  14   4  10        1.13       -4.19      6.54 o 
 -13   5  10        3.37       -4.59      8.02 o 
 -12   5  10       19.51       25.38      5.68 o 
 -11   5  10        2.48        3.82      4.52 o 
 -10   5  10        2.83        7.06      3.83 o 
  -9   5  10       30.50       31.72      4.84 o 
  -8   5  10       44.28       50.62      5.18 o 
  -7   5  10        2.28        7.45      3.98 o 
  -6   5  10        0.76       -0.56      3.82 o 
  -5   5  10        7.80        5.11      5.09 o 
  -4   5  10       65.27       73.42      4.64 o 
  -3   5  10        0.05       -2.76      2.92 o 
  -2   5  10        9.63       11.23      3.57 o 
  -1   5  10      214.70      220.28      8.85 o 
   0   5  10       39.79       30.06      4.93 o 
   1   5  10       95.86      101.36     11.86 o 
   2   5  10        0.06        1.79      4.42 o 
   3   5  10       18.23       21.03      7.15 o 
   4   5  10        1.97        2.24      4.78 o 
   5   5  10       55.33       58.35      6.90 o 
   6   5  10        6.99       11.13      5.11 o 
   7   5  10       20.72       19.09      5.32 o 
   8   5  10        6.98       14.25      5.23 o 
   9   5  10        0.31       -2.32      6.36 o 
  10   5  10        4.19        1.54      7.09 o 
  11   5  10        1.99       -6.24      6.24 o 
  12   5  10        4.29        8.09      7.35 o 
  13   5  10        8.18       -5.78     11.54 o 
 -11   6  10        0.21        1.53      6.16 o 
 -10   6  10        7.17        3.53      4.88 o 
  -9   6  10        3.33       -2.22      7.50 o 
  -8   6  10      108.60      132.28      7.74 o 
  -7   6  10        0.25        4.10      4.03 o 
  -6   6  10        0.35        6.36      5.21 o 
  -5   6  10        9.87       12.64      4.23 o 
  -4   6  10       81.90       89.69      7.11 o 
  -3   6  10       81.35       75.25      6.68 o 
  -2   6  10      173.98      174.78      8.86 o 
  -1   6  10        5.81       13.66      9.15 o 
   0   6  10       33.45       27.76      6.54 o 
   1   6  10      110.34      109.10      8.70 o 
   2   6  10       57.20       74.36      7.71 o 
   3   6  10        0.54       -5.17      5.17 o 
   4   6  10      125.42      122.04     12.36 o 
   5   6  10       14.84        6.34      5.68 o 
   6   6  10        1.74        7.05      5.36 o 
   7   6  10        0.01       -2.84      4.95 o 
   8   6  10        1.78       -0.83      4.84 o 
   9   6  10       33.49       31.48      9.83 o 
  10   6  10        8.86       -1.69      6.95 o 
  -8   7  10        1.78        6.99      5.01 o 
  -7   7  10       12.12       13.63      8.16 o 
  -6   7  10        2.64        5.74      8.09 o 
  -5   7  10        0.41        1.50      9.92 o 
  -4   7  10        0.59        3.76      6.28 o 
  -3   7  10        4.26       -6.64      7.78 o 
  -2   7  10        0.13       -3.39      5.62 o 
  -1   7  10       30.93       32.49      9.44 o 
   0   7  10        0.98        5.69     10.97 o 
   1   7  10       12.81       -4.02      8.59 o 
   2   7  10       11.41       -2.59      7.93 o 
   3   7  10        1.17        2.59      5.76 o 
   4   7  10        0.01       -5.36      5.36 o 
   5   7  10        3.56       -0.09      7.93 o 
   6   7  10        1.73        2.41      7.54 o 
   7   7  10       27.60       23.92     13.06 o 
 -15   0  11        5.61       -1.36      8.31 o 
 -13   0  11        2.37       -3.30      5.23 o 
 -11   0  11      194.79      173.48     10.45 o 
  -9   0  11      393.56      389.78     23.54 o 
  -7   0  11        3.94        6.05      2.19 o 
  -5   0  11      534.40      589.79     12.20 o 
  -3   0  11     1108.57     1233.28     22.01 o 
  -1   0  11      120.65      119.33      6.12 o 
   1   0  11        9.18       10.75      2.88 o 
   3   0  11       26.36       35.57      3.53 o 
   5   0  11        6.47       -1.22      2.83 o 
   7   0  11        0.82        3.53      4.55 o 
   9   0  11      476.30      492.55     14.89 o 
  11   0  11       82.29       69.24      6.29 o 
  13   0  11        2.67        6.01      4.06 o 
  15   0  11        9.50       -2.15      7.49 o 
 -16   1  11        4.28       -2.64      4.44 o 
 -15   1  11        2.22       -0.20      4.34 o 
 -14   1  11        6.57        5.53      4.17 o 
 -13   1  11       28.23       18.06      6.94 o 
 -12   1  11      156.52      155.17      7.50 o 
 -11   1  11       13.77       13.28      3.74 o 
 -10   1  11      101.57      102.72      6.01 o 
  -9   1  11      431.78      443.46     11.41 o 
  -8   1  11       29.85       29.11      4.16 o 
  -7   1  11      325.76      318.92      7.31 o 
  -6   1  11      771.69      814.92     11.40 o 
  -5   1  11       81.45       80.60      3.01 o 
  -4   1  11      302.35      308.65      5.59 o 
  -3   1  11      295.07      336.08      5.89 o 
  -2   1  11       92.87       75.45      2.80 o 
  -1   1  11     3837.63     4016.98     45.96 o 
   0   1  11      140.11      104.62      2.89 o 
   1   1  11     1371.27     1417.36     19.42 o 
   2   1  11       75.09       63.06      3.51 o 
   3   1  11      248.10      262.33      6.73 o 
   4   1  11      313.30      314.62      7.08 o 
   5   1  11       46.36       48.86      3.32 o 
   6   1  11        0.09       -0.70      2.21 o 
   7   1  11       77.94       78.01      4.55 o 
   8   1  11      146.33      137.23      5.75 o 
   9   1  11       27.13       26.40      5.14 o 
  10   1  11       47.84       50.67      4.19 o 
  11   1  11       21.39       19.58      3.19 o 
  12   1  11       14.73       22.34      5.47 o 
  13   1  11        1.50        7.06      5.21 o 
  14   1  11       45.16       49.81      6.89 o 
  15   1  11        0.45       -0.79      8.69 o 
  16   1  11        7.02       16.34     11.15 o 
 -16   2  11        5.14        3.43      4.80 o 
 -15   2  11        5.52        5.03      4.83 o 
 -14   2  11        3.35        2.28      4.70 o 
 -13   2  11       13.03       11.06      8.44 o 
 -12   2  11        9.44        6.89      3.73 o 
 -11   2  11       23.74       15.60      4.50 o 
 -10   2  11        4.05        0.40      3.39 o 
  -9   2  11        6.73        8.53      3.28 o 
  -8   2  11      177.62      168.19      6.24 o 
  -7   2  11       34.10       32.53      4.12 o 
  -6   2  11       23.24       16.44      4.49 o 
  -5   2  11       30.55       27.81      2.86 o 
  -4   2  11        9.05        6.97      2.50 o 
  -3   2  11       12.29        3.61      2.75 o 
  -2   2  11      133.03      143.46      3.91 o 
  -1   2  11      242.54      261.10      5.28 o 
   0   2  11     1511.02     1619.72     22.20 o 
   1   2  11      133.16      136.11      4.58 o 
   2   2  11      103.73       97.13      4.01 o 
   3   2  11      185.52      199.63      6.39 o 
   4   2  11       72.86       71.92      5.07 o 
   5   2  11        8.71        7.51      2.29 o 
   6   2  11       38.25       41.88      3.45 o 
   7   2  11       34.48       28.98      3.56 o 
   8   2  11      415.86      438.52      9.85 o 
   9   2  11       34.27       41.67      3.74 o 
  10   2  11       30.68       28.38      5.28 o 
  11   2  11        0.03       -3.08      3.08 o 
  12   2  11       51.57       47.04      5.10 o 
  13   2  11        0.26        8.43     11.50 o 
  14   2  11        0.02       -0.12      9.13 o 
  15   2  11        1.72       -0.98      7.13 o 
  16   2  11        0.08      -11.56     11.56 o 
 -15   3  11       31.63       41.23      5.70 o 
 -14   3  11        0.52       -3.39      6.10 o 
 -13   3  11        0.96        0.01      4.20 o 
 -12   3  11        2.91        5.13      4.26 o 
 -11   3  11       18.84       16.85      4.42 o 
 -10   3  11        3.08        3.10      3.22 o 
  -9   3  11      386.76      378.00      9.38 o 
  -8   3  11       11.33        8.37      3.16 o 
  -7   3  11        3.91        6.58      3.28 o 
  -6   3  11      360.92      363.08      8.92 o 
  -5   3  11      132.72      118.98      4.49 o 
  -4   3  11      146.07      138.75      4.71 o 
  -3   3  11       96.08       86.28      4.07 o 
  -2   3  11        0.04        2.82      2.42 o 
  -1   3  11        3.28        0.77      2.45 o 
   0   3  11      683.46      694.10     10.68 o 
   1   3  11      169.17      165.23      5.34 o 
   2   3  11      489.99      469.01     11.23 o 
   3   3  11       40.61       33.74      5.04 o 
   4   3  11        8.37        7.64      4.00 o 
   5   3  11       34.36       27.54      4.85 o 
   6   3  11        5.34        1.41      3.78 o 
   7   3  11       12.25        7.10      5.70 o 
   8   3  11      374.32      355.23     11.22 o 
   9   3  11       24.21       28.45      6.30 o 
  10   3  11       33.32       29.68      4.68 o 
  11   3  11       82.14       83.21      6.48 o 
  12   3  11       51.08       44.62      5.44 o 
  13   3  11        1.96       -4.34      4.34 o 
  14   3  11        0.82        4.10      7.59 o 
  15   3  11        8.99        5.54      7.78 o 
 -14   4  11        1.00       -3.70      3.70 o 
 -13   4  11        1.58        6.53      5.53 o 
 -12   4  11        0.47       -3.89      3.89 o 
 -11   4  11        4.90        3.93      3.98 o 
 -10   4  11        4.28        4.52      3.49 o 
  -9   4  11       21.01       12.12      3.80 o 
  -8   4  11        2.25       -1.30      3.37 o 
  -7   4  11        7.87        5.44      3.45 o 
  -6   4  11      117.08      117.68      5.92 o 
  -5   4  11      104.21       94.18      4.71 o 
  -4   4  11        2.05        2.68      2.97 o 
  -3   4  11        0.02        6.05      4.08 o 
  -2   4  11      219.41      232.39      6.68 o 
  -1   4  11      204.28      191.55      6.34 o 
   0   4  11        4.25        0.61      4.09 o 
   1   4  11       51.89       52.81      5.59 o 
   2   4  11      116.43      125.08      8.05 o 
   3   4  11      192.13      187.00      9.23 o 
   4   4  11       56.61       56.22      7.48 o 
   5   4  11       11.86        9.92      4.58 o 
   6   4  11       29.10       23.19      4.81 o 
   7   4  11       33.79       32.53      5.26 o 
   8   4  11        5.80        3.29      3.93 o 
   9   4  11       34.96       33.70      5.51 o 
  10   4  11        0.01       -3.65      3.65 o 
  11   4  11        0.33        0.41      5.83 o 
  12   4  11        0.22        0.67      6.01 o 
  13   4  11        7.02       -0.65      9.80 o 
  14   4  11        0.10      -11.22     15.25 o 
 -13   5  11        0.77        1.39      5.00 o 
 -12   5  11        5.51       15.62      8.38 o 
 -11   5  11        0.14        6.16      4.65 o 
 -10   5  11        7.39        7.76      4.08 o 
  -9   5  11        8.21       10.21      3.98 o 
  -8   5  11       81.12       99.70      6.29 o 
  -7   5  11        1.08       -4.25      4.25 o 
  -6   5  11        0.24        5.25      3.81 o 
  -5   5  11       32.24       34.57      5.07 o 
  -4   5  11        1.29       -1.26      3.18 o 
  -3   5  11        6.89       10.55      3.31 o 
  -2   5  11       12.11        6.87      4.29 o 
  -1   5  11        0.01       -3.89      4.04 o 
   0   5  11      234.99      256.70     13.10 o 
   1   5  11       57.20       53.04      6.44 o 
   2   5  11        0.89       -1.13      4.43 o 
   3   5  11       36.08       49.37      6.42 o 
   4   5  11       10.80        2.93      4.61 o 
   5   5  11        7.73       12.21      5.04 o 
   6   5  11       17.56       15.26      5.58 o 
   7   5  11        1.12       -3.52      4.28 o 
   8   5  11        7.95        1.52      4.75 o 
   9   5  11        6.57        3.81      4.48 o 
  10   5  11        1.77       -4.84      4.84 o 
  11   5  11       28.64       28.16      9.16 o 
  12   5  11        0.00        6.54     12.35 o 
 -10   6  11        8.42        9.98      4.86 o 
  -9   6  11        2.29        9.64      4.96 o 
  -8   6  11       11.76       11.65      4.48 o 
  -7   6  11        3.96        4.15      4.18 o 
  -6   6  11       19.09       27.61      5.09 o 
  -5   6  11        7.94       -1.39      6.16 o 
  -4   6  11        0.66        4.16      7.98 o 
  -3   6  11        0.40       -1.41      4.44 o 
  -2   6  11        1.73        4.91      4.92 o 
  -1   6  11        1.00       -0.66      5.55 o 
   0   6  11       16.57       21.04      6.18 o 
   1   6  11       19.42       21.55      6.22 o 
   2   6  11       56.65       57.82      7.23 o 
   3   6  11       43.27       50.30      7.42 o 
   4   6  11       13.70       14.26      5.77 o 
   5   6  11       10.59       17.38      5.83 o 
   6   6  11       28.61       25.58      6.48 o 
   7   6  11        9.24        0.46      5.30 o 
   8   6  11        0.36       -4.78      4.78 o 
   9   6  11        0.32       -1.00      5.10 o 
  10   6  11        4.15        2.52      7.33 o 
  -7   7  11        0.00        4.95      6.53 o 
  -6   7  11        2.36        8.00      6.59 o 
  -5   7  11        0.22       10.40      7.06 o 
  -4   7  11        9.20       24.62      7.33 o 
  -3   7  11       23.58       33.03     10.72 o 
  -2   7  11        1.09       -3.41      6.65 o 
  -1   7  11        0.14       -0.14     11.99 o 
   0   7  11        6.87       15.82      6.61 o 
   1   7  11       15.19        7.26     11.51 o 
   2   7  11        0.75        2.93      9.66 o 
   3   7  11        6.57        5.54      6.26 o 
   4   7  11       36.66       44.94     12.79 o 
   5   7  11        0.20        2.66      6.14 o 
   6   7  11        1.30        0.24      7.75 o 
   7   7  11        0.34       -5.64      5.64 o 
 -16   0  12        0.36       -2.16      5.62 o 
 -14   0  12        6.96        5.86     11.56 o 
 -12   0  12      239.04      234.44     16.35 o 
 -10   0  12      188.65      189.52     11.10 o 
  -8   0  12       32.60       28.18      5.96 o 
  -6   0  12       13.08        9.96      2.58 o 
  -4   0  12     1132.77     1146.52     20.96 o 
  -2   0  12     2732.99     2835.34     46.52 o 
   0   0  12     1590.14     1719.34     29.46 o 
   2   0  12     2077.87     2112.53     35.72 o 
   4   0  12        8.69        8.00      3.40 o 
   6   0  12       27.23       27.22      4.56 o 
   8   0  12       34.51       31.14      5.02 o 
  10   0  12        3.92        1.86      3.63 o 
  12   0  12        0.09       -3.71      3.71 o 
  14   0  12       82.95       79.64      8.42 o 
 -16   1  12        0.65        2.53      4.65 o 
 -15   1  12        2.37       -2.99      4.37 o 
 -14   1  12       11.74       13.74      4.46 o 
 -13   1  12        7.16       -0.23      3.97 o 
 -12   1  12       99.85      110.90      6.69 o 
 -11   1  12       13.07       12.92      3.92 o 
 -10   1  12      179.02      178.85      7.56 o 
  -9   1  12       42.09       46.10      4.84 o 
  -8   1  12      132.52      140.44      7.38 o 
  -7   1  12      121.70      110.34      4.76 o 
  -6   1  12       18.62       15.01      2.05 o 
  -5   1  12       56.81       55.60      2.80 o 
  -4   1  12       14.87       15.12      1.95 o 
  -3   1  12      155.70      151.08      3.92 o 
  -2   1  12      332.11      304.60      5.59 o 
  -1   1  12      942.01      931.40     12.41 o 
   0   1  12     1299.07     1264.32     16.12 o 
   1   1  12      340.88      367.86     12.30 o 
   2   1  12       71.38       80.33      3.83 o 
   3   1  12       15.29       12.44      2.10 o 
   4   1  12        8.27        4.82      2.51 o 
   5   1  12       89.09       87.76      4.26 o 
   6   1  12       47.63       44.34      7.82 o 
   7   1  12      129.03      117.50      4.98 o 
   8   1  12       14.09       12.88      2.86 o 
   9   1  12       33.73       29.16      3.47 o 
  10   1  12        7.82        9.67      2.81 o 
  11   1  12       11.07        9.77      3.06 o 
  12   1  12        0.28       -4.87      5.93 o 
  13   1  12        8.03        9.07      3.47 o 
  14   1  12        1.66       -1.20      4.52 o 
  15   1  12       18.30       18.75      6.38 o 
  16   1  12        9.65       -1.99     10.74 o 
 -16   2  12       12.00       19.73      5.61 o 
 -15   2  12        0.13       -4.40      4.40 o 
 -14   2  12       33.36       37.34      6.21 o 
 -13   2  12       44.65       34.73      5.31 o 
 -12   2  12        1.16        3.51      4.33 o 
 -11   2  12        1.37       -2.05      3.53 o 
 -10   2  12      123.41      128.52      6.76 o 
  -9   2  12       52.41       53.65      5.01 o 
  -8   2  12      153.96      145.49      5.93 o 
  -7   2  12       55.59       44.27      4.05 o 
  -6   2  12        0.09        2.55      3.50 o 
  -5   2  12        0.05       -0.14      1.96 o 
  -4   2  12        0.07       -0.16      2.03 o 
  -3   2  12       74.02       79.64      4.05 o 
  -2   2  12      121.30      128.79      3.84 o 
  -1   2  12      193.18      197.70      4.65 o 
   0   2  12      129.51      126.07      6.98 o 
   1   2  12      250.52      263.84      7.59 o 
   2   2  12      119.58      106.84      4.55 o 
   3   2  12        4.23        8.47      4.10 o 
   4   2  12        8.17        4.27      3.38 o 
   5   2  12        2.05        1.28      3.43 o 
   6   2  12       47.28       48.08      6.64 o 
   7   2  12       13.28       12.58      3.91 o 
   8   2  12       61.78       60.47      6.93 o 
   9   2  12       61.05       60.39      5.15 o 
  10   2  12        0.00        0.12      3.11 o 
  11   2  12        2.33       -2.35      3.14 o 
  12   2  12       62.95       57.63      5.54 o 
  13   2  12        8.88       11.73      7.54 o 
  14   2  12        0.07        2.91     11.32 o 
  15   2  12        4.77        8.96      7.82 o 
 -15   3  12        1.46       10.44      4.63 o 
 -14   3  12        3.59        3.98      7.05 o 
 -13   3  12       28.97       26.83      6.79 o 
 -12   3  12       55.24       58.92      7.83 o 
 -11   3  12       37.96       32.47      4.85 o 
 -10   3  12        2.33        4.59      4.93 o 
  -9   3  12       17.85       19.20      3.61 o 
  -8   3  12       15.17       10.09      3.26 o 
  -7   3  12      141.28      139.55      5.99 o 
  -6   3  12      104.60       95.49      5.29 o 
  -5   3  12       60.95       52.50      3.60 o 
  -4   3  12      136.17      146.52      4.96 o 
  -3   3  12        0.93        1.98      2.71 o 
  -2   3  12       78.27       70.18      5.52 o 
  -1   3  12       14.98       10.50      3.49 o 
   0   3  12       50.23       47.47      3.81 o 
   1   3  12       10.42        5.28      2.94 o 
   2   3  12        8.96        9.49      5.73 o 
   3   3  12       95.31      109.78     11.95 o 
   4   3  12       15.47       19.92      6.35 o 
   5   3  12      170.53      166.44      8.16 o 
   6   3  12      156.70      159.02     11.07 o 
   7   3  12      199.02      195.94     15.01 o 
   8   3  12      294.61      291.50     10.30 o 
   9   3  12       52.18       56.78      6.62 o 
  10   3  12       17.39       12.47      5.06 o 
  11   3  12        0.00        1.27      5.83 o 
  12   3  12        8.63       17.45      7.73 o 
  13   3  12        1.72       -6.63      6.63 o 
  14   3  12       22.62       14.60      6.09 o 
  15   3  12        1.36        1.86      5.92 o 
 -14   4  12        9.45       16.88      6.32 o 
 -13   4  12        1.07        0.99      5.88 o 
 -12   4  12        5.58        3.32      4.14 o 
 -11   4  12       32.43       32.37      7.46 o 
 -10   4  12       80.18       85.95      6.03 o 
  -9   4  12       19.84       17.84      4.11 o 
  -8   4  12      158.67      147.33      7.79 o 
  -7   4  12        1.97        1.99      3.74 o 
  -6   4  12      123.55      119.76      8.26 o 
  -5   4  12      290.73      288.30      8.46 o 
  -4   4  12      165.54      156.54      6.14 o 
  -3   4  12      481.54      520.10     10.92 o 
  -2   4  12      948.79      982.50     21.44 o 
  -1   4  12       78.72       80.24      5.01 o 
   0   4  12      263.94      263.78      9.37 o 
   1   4  12      825.37      862.06     17.79 o 
   2   4  12       92.49      103.58     21.56 o 
   3   4  12      142.07      149.29      8.95 o 
   4   4  12      119.33      110.12      9.34 o 
   5   4  12        4.66       -3.89      3.89 o 
   6   4  12      181.81      159.85     14.09 o 
   7   4  12       80.51       75.90      8.78 o 
   8   4  12        0.03       -3.50      4.61 o 
   9   4  12       15.61       23.24      5.02 o 
  10   4  12       30.18       25.24      5.01 o 
  11   4  12        1.04        7.57      6.88 o 
  12   4  12        6.09       -2.72      5.47 o 
  13   4  12        0.97       -5.63      5.63 o 
  14   4  12        0.25       11.10     14.49 o 
 -12   5  12        6.68       -4.47      4.47 o 
 -11   5  12       35.25       53.65      6.57 o 
 -10   5  12        0.59       -1.44      4.73 o 
  -9   5  12        6.30        8.20      4.26 o 
  -8   5  12       20.37       14.55      4.77 o 
  -7   5  12        2.26        1.96      3.70 o 
  -6   5  12       34.08       32.91      5.04 o 
  -5   5  12        5.40        6.07      4.39 o 
  -4   5  12       52.58       55.35      4.84 o 
  -3   5  12      142.54      140.78      7.64 o 
  -2   5  12       22.25       25.13      5.11 o 
  -1   5  12      163.85      166.53      8.06 o 
   0   5  12      108.12      101.11      6.89 o 
   1   5  12       46.02       48.15      7.37 o 
   2   5  12       34.36       26.57      5.71 o 
   3   5  12      193.16      204.74     10.77 o 
   4   5  12       16.34       12.44      5.21 o 
   5   5  12        0.31       -0.37      7.56 o 
   6   5  12       11.71       11.97      7.64 o 
   7   5  12        6.89        0.79     10.45 o 
   8   5  12       25.25       40.27      9.18 o 
   9   5  12        0.58       -0.84      4.42 o 
  10   5  12       11.27        5.79     13.55 o 
  11   5  12        6.20       -5.65      6.06 o 
  12   5  12        6.68       -3.86      8.99 o 
 -10   6  12        0.09       -0.20      4.37 o 
  -9   6  12        6.90       18.48      8.09 o 
  -8   6  12        9.29       10.85      7.10 o 
  -7   6  12        0.53       -0.95      4.11 o 
  -6   6  12        1.82        2.74      3.99 o 
  -5   6  12        2.58        3.40      6.05 o 
  -4   6  12        0.71        2.15      6.18 o 
  -3   6  12        2.03        7.92      5.82 o 
  -2   6  12        0.43        6.38      6.11 o 
  -1   6  12       49.83       53.08      7.42 o 
   0   6  12        0.13       -0.76      6.08 o 
   1   6  12        1.27       -0.94      6.38 o 
   2   6  12        0.79        4.28      5.33 o 
   3   6  12      105.71      120.99      9.24 o 
   4   6  12       11.60        6.73      5.89 o 
   5   6  12       22.16       25.20      6.33 o 
   6   6  12        0.01       -0.06      5.61 o 
   7   6  12        2.93       -4.74      5.27 o 
   8   6  12        3.24        3.64      5.44 o 
   9   6  12       32.90       47.90      7.07 o 
  10   6  12        4.50        2.29      5.03 o 
  -6   7  12        0.00       11.36      9.07 o 
  -5   7  12        1.48        2.10      6.28 o 
  -4   7  12        1.22        6.45      6.61 o 
  -3   7  12        0.93        1.46     12.37 o 
  -2   7  12        0.07       -5.95      5.95 o 
  -1   7  12        4.02       -0.34      6.29 o 
   0   7  12       36.57       42.69      7.94 o 
   1   7  12       67.45       74.32      8.88 o 
   2   7  12        1.35        3.46      6.87 o 
   3   7  12       15.33       13.17      6.58 o 
   4   7  12        0.23        9.25      9.24 o 
   5   7  12        5.36        7.49     10.61 o 
   6   7  12        1.10       -0.47      5.93 o 
 -15   0  13        1.67       -0.38      8.31 o 
 -13   0  13       65.30       79.75     24.21 o 
 -11   0  13      473.70      485.44     18.00 o 
  -9   0  13        4.00        3.42      4.82 o 
  -7   0  13      574.95      558.20     17.78 o 
  -5   0  13        1.05       -0.16      2.31 o 
  -3   0  13        0.69        0.07      2.31 o 
  -1   0  13       47.84       44.83      3.70 o 
   1   0  13      977.25     1064.90     19.61 o 
   3   0  13        0.98        1.78      3.10 o 
   5   0  13      418.25      424.41     13.38 o 
   7   0  13       41.10       53.99     11.04 o 
   9   0  13       86.49       91.68      6.98 o 
  11   0  13       68.54       61.80      9.25 o 
  13   0  13       39.16       34.52      5.88 o 
 -16   1  13        1.02        0.88      4.48 o 
 -15   1  13        0.68        3.04      4.67 o 
 -14   1  13        0.03       -3.84      3.84 o 
 -13   1  13        1.32        1.64      4.01 o 
 -12   1  13      131.06      137.77      7.29 o 
 -11   1  13       57.52       54.66      6.17 o 
 -10   1  13       21.66       17.43      3.84 o 
  -9   1  13       68.36       66.97      5.41 o 
  -8   1  13      143.22      145.20      6.86 o 
  -7   1  13       11.39        8.76      2.86 o 
  -6   1  13       24.97       21.10      2.60 o 
  -5   1  13       14.90       20.98      2.27 o 
  -4   1  13      114.58      108.59      3.62 o 
  -3   1  13       10.02        6.13      1.84 o 
  -2   1  13        1.61        1.05      1.63 o 
  -1   1  13        1.10        0.05      1.46 o 
   0   1  13      162.60      166.05      3.87 o 
   1   1  13      308.87      280.12      8.01 o 
   2   1  13       29.79       34.16      5.88 o 
   3   1  13      193.65      191.06      4.70 o 
   4   1  13       22.06       26.16      6.53 o 
   5   1  13       11.72       10.59      3.66 o 
   6   1  13       10.18        7.12      2.93 o 
   7   1  13        2.39       -1.24      2.70 o 
   8   1  13       47.77       56.82      6.48 o 
   9   1  13        1.02       -2.23      4.50 o 
  10   1  13        0.09        0.34      2.93 o 
  11   1  13        4.31        2.68      3.57 o 
  12   1  13       10.38       12.81      5.50 o 
  13   1  13       12.39        9.96      3.70 o 
  14   1  13        1.92        2.53      5.89 o 
  15   1  13        1.47      -10.95     10.95 o 
  16   1  13        0.04      -10.17     10.17 o 
 -15   2  13        0.97       -3.34      4.29 o 
 -14   2  13       13.73        8.33      5.18 o 
 -13   2  13        0.01       -3.97      3.97 o 
 -12   2  13        0.02       -3.14      3.82 o 
 -11   2  13       46.80       58.02      5.69 o 
 -10   2  13      168.59      150.18      8.91 o 
  -9   2  13        6.09        6.54      3.58 o 
  -8   2  13       17.35       17.61      3.51 o 
  -7   2  13        6.12        4.74      3.12 o 
  -6   2  13       16.87        9.37      3.43 o 
  -5   2  13      119.39      104.03      6.57 o 
  -4   2  13       43.78       41.19      3.00 o 
  -3   2  13      367.20      383.81      8.15 o 
  -2   2  13      166.56      151.31      4.23 o 
  -1   2  13       15.55        9.66      2.14 o 
   0   2  13      167.15      174.86      5.99 o 
   1   2  13      496.93      515.99      9.79 o 
   2   2  13       54.72       55.51      3.84 o 
   3   2  13        6.91        8.97      3.17 o 
   4   2  13        6.72        5.02      3.56 o 
   5   2  13        0.15       -4.18      4.18 o 
   6   2  13       96.86       95.43      6.35 o 
   7   2  13        7.01        5.56      3.60 o 
   8   2  13       64.20       74.77      5.87 o 
   9   2  13        0.07        2.48      3.37 o 
  10   2  13       47.05       45.32      5.07 o 
  11   2  13       28.75       24.57      7.15 o 
  12   2  13       13.56       17.63      5.25 o 
  13   2  13        0.75       -2.77      3.58 o 
  14   2  13        0.00       17.80      8.81 o 
  15   2  13        1.15        1.35     11.03 o 
 -15   3  13        7.14        6.11     13.01 o 
 -14   3  13        2.26        9.17      4.33 o 
 -13   3  13        0.56        5.57      4.18 o 
 -12   3  13        2.19        2.52      5.45 o 
 -11   3  13        0.16        2.12      4.08 o 
 -10   3  13      131.08      139.65      7.20 o 
  -9   3  13        3.52        3.83      3.08 o 
  -8   3  13      165.91      153.21      6.20 o 
  -7   3  13       13.55       16.12      5.54 o 
  -6   3  13       11.61       10.78      3.44 o 
  -5   3  13       41.26       45.96      3.52 o 
  -4   3  13       18.29       20.63      3.68 o 
  -3   3  13      232.42      228.79      5.93 o 
  -2   3  13      353.85      332.84      8.06 o 
  -1   3  13       15.95       11.03      3.12 o 
   0   3  13      552.79      553.48     12.57 o 
   1   3  13      789.73      812.73     16.07 o 
   2   3  13       57.75       60.26      5.82 o 
   3   3  13        7.90        4.31      4.14 o 
   4   3  13       26.17       25.80      5.10 o 
   5   3  13      207.86      209.57      9.08 o 
   6   3  13       16.16        6.55      4.75 o 
   7   3  13        0.24        1.31      5.83 o 
   8   3  13      131.40      125.64      9.65 o 
   9   3  13       60.19       57.36      9.89 o 
  10   3  13       10.62        5.15      8.97 o 
  11   3  13       35.36       38.81     11.01 o 
  12   3  13        3.96        2.04      3.88 o 
  13   3  13       14.22       13.34     16.00 o 
  14   3  13        0.29       -4.48      5.51 o 
 -13   4  13        1.87       -3.55      7.55 o 
 -12   4  13        5.70        0.99      4.48 o 
 -11   4  13       33.79       37.00      5.53 o 
 -10   4  13       30.28       30.13      5.13 o 
  -9   4  13       46.89       51.52      5.05 o 
  -8   4  13       26.62       17.57      4.62 o 
  -7   4  13       63.49       57.99      5.45 o 
  -6   4  13       58.61       61.62      5.82 o 
  -5   4  13      121.48      117.27     13.87 o 
  -4   4  13      122.46      130.15      5.79 o 
  -3   4  13      253.23      255.36     10.67 o 
  -2   4  13       78.10       79.39      5.01 o 
  -1   4  13        1.46        0.73      4.67 o 
   0   4  13      354.61      357.95     10.71 o 
   1   4  13      258.94      268.49      9.31 o 
   2   4  13        9.12        9.44      4.21 o 
   3   4  13      508.78      519.48     14.92 o 
   4   4  13       11.60       10.33      5.03 o 
   5   4  13        4.27       -1.31      6.34 o 
   6   4  13        2.61        5.51      4.85 o 
   7   4  13       11.07        7.39      4.54 o 
   8   4  13        8.76        7.66      4.16 o 
   9   4  13       39.20       32.37      5.43 o 
  10   4  13       11.82        1.19      7.42 o 
  11   4  13       51.39       51.93      8.32 o 
  12   4  13        0.04       -5.55      5.55 o 
  13   4  13        0.02       -5.65      5.65 o 
 -12   5  13        0.70       -0.07      5.40 o 
 -11   5  13       21.08       23.61      6.05 o 
 -10   5  13        1.09       -3.43      4.14 o 
  -9   5  13        2.98        5.58      4.49 o 
  -8   5  13        7.19        9.30      4.64 o 
  -7   5  13        0.01        2.62      4.12 o 
  -6   5  13        4.60        3.87      4.18 o 
  -5   5  13        1.01       -3.81      4.09 o 
  -4   5  13        0.46       -1.37      3.95 o 
  -3   5  13        1.10       -0.03      4.01 o 
  -2   5  13       19.63       19.27      4.77 o 
  -1   5  13        1.35        4.54      6.06 o 
   0   5  13       22.16       11.27      4.61 o 
   1   5  13       16.15       14.86      5.35 o 
   2   5  13       13.42       12.69      5.15 o 
   3   5  13        5.76       14.19      5.45 o 
   4   5  13        1.49       -1.13      4.29 o 
   5   5  13       26.32       24.56      5.71 o 
   6   5  13        5.01       -3.01      7.95 o 
   7   5  13        9.02        7.45      5.93 o 
   8   5  13        0.51       -2.88      7.72 o 
   9   5  13        1.93       -4.21      4.21 o 
  10   5  13        5.14        3.34     10.94 o 
  11   5  13       22.57       18.24      5.48 o 
  12   5  13        2.13       -1.68      9.83 o 
 -10   6  13        0.95        3.85      4.84 o 
  -9   6  13        1.77        2.11      4.69 o 
  -8   6  13        0.67        6.91      7.05 o 
  -7   6  13       16.61       33.01      5.54 o 
  -6   6  13        0.44        9.12      6.24 o 
  -5   6  13        6.66        5.02      7.12 o 
  -4   6  13        1.02       11.60      6.72 o 
  -3   6  13        4.72        0.96      4.65 o 
  -2   6  13        2.72       -0.20      4.49 o 
  -1   6  13        3.25        9.96      4.95 o 
   0   6  13        4.18       -4.63      4.63 o 
   1   6  13       53.31       79.23      8.05 o 
   2   6  13       24.53       37.86     12.25 o 
   3   6  13       14.13       23.34      5.89 o 
   4   6  13        5.98       15.94      6.10 o 
   5   6  13        0.34       -0.66      5.34 o 
   6   6  13       14.22       17.43      7.69 o 
   7   6  13       16.47        8.65      5.70 o 
   8   6  13        4.48        9.28      5.57 o 
   9   6  13        1.82        1.06      5.47 o 
  -6   7  13        8.53       19.25      7.60 o 
  -5   7  13       14.18       23.75      8.95 o 
  -4   7  13        5.53       15.01      6.94 o 
  -3   7  13        0.39       -2.07      8.40 o 
  -2   7  13        0.19       -7.15      7.15 o 
  -1   7  13        0.17       15.31      6.59 o 
   0   7  13       65.88       95.52      9.66 o 
   1   7  13       11.75       17.96      8.17 o 
   2   7  13       67.96       80.29     12.05 o 
   3   7  13       32.42       43.09      8.09 o 
   4   7  13        3.12        7.32      5.98 o 
   5   7  13        5.17        3.82      6.43 o 
 -16   0  14        9.34       11.01      7.24 o 
 -14   0  14       10.44        5.58      6.29 o 
 -12   0  14       31.07       29.48      6.92 o 
 -10   0  14       49.78       59.85      7.45 o 
  -8   0  14      841.95      862.87     24.51 o 
  -6   0  14      265.65      249.98      7.53 o 
  -4   0  14      819.46      854.35     17.00 o 
  -2   0  14       85.21       91.96      4.81 o 
   0   0  14      340.64      364.46      9.31 o 
   2   0  14       68.72       66.18      4.69 o 
   4   0  14      549.78      530.78     15.35 o 
   6   0  14      111.07      105.98      7.82 o 
   8   0  14        9.08        9.03      4.51 o 
  10   0  14       28.42       28.65     10.74 o 
  12   0  14      181.47      197.66     12.96 o 
  14   0  14        4.52        2.89      5.34 o 
 -16   1  14        0.89       -2.44      4.82 o 
 -15   1  14        0.39       -1.43      4.15 o 
 -14   1  14        1.97        1.32      4.68 o 
 -13   1  14        3.05       -3.81      3.81 o 
 -12   1  14        0.00        2.30      4.35 o 
 -11   1  14      127.69      139.68     14.10 o 
 -10   1  14        3.53       -1.01      3.47 o 
  -9   1  14       18.30       12.63      3.87 o 
  -8   1  14        8.02       12.08      5.01 o 
  -7   1  14      242.24      263.46      6.95 o 
  -6   1  14      253.55      228.06      7.00 o 
  -5   1  14        0.01        1.23      2.08 o 
  -4   1  14      108.77      109.52      3.78 o 
  -3   1  14       26.69       26.45      2.46 o 
  -2   1  14        6.33        2.31      2.14 o 
  -1   1  14       65.49       58.01      5.24 o 
   0   1  14      313.25      288.63      5.97 o 
   1   1  14       15.50       15.27      2.92 o 
   2   1  14      114.96      110.89      4.74 o 
   3   1  14       74.02       75.89      4.03 o 
   4   1  14       95.59       95.10      5.58 o 
   5   1  14       71.47       75.81      5.30 o 
   6   1  14       42.71       37.76      5.94 o 
   7   1  14       15.57       14.00      4.50 o 
   8   1  14       24.79       18.40      4.26 o 
   9   1  14        8.02        4.44      5.25 o 
  10   1  14       27.16       28.31      4.19 o 
  11   1  14        6.35        0.52      6.64 o 
  12   1  14        7.37        9.45      4.49 o 
  13   1  14        5.45        1.34      5.00 o 
  14   1  14        1.31        3.78      3.87 o 
  15   1  14        0.01        2.30      6.29 o 
 -15   2  14        1.46       -0.19      5.02 o 
 -14   2  14        0.25        1.03      4.44 o 
 -13   2  14        0.22       -1.68      4.25 o 
 -12   2  14        2.06       -0.62      3.59 o 
 -11   2  14        5.60       -0.42      3.84 o 
 -10   2  14        3.98       -2.20      3.52 o 
  -9   2  14      133.50      137.32      7.11 o 
  -8   2  14       15.13       12.24      3.38 o 
  -7   2  14        0.67        1.14      3.12 o 
  -6   2  14        5.16        6.67      3.29 o 
  -5   2  14        9.27       12.00      2.53 o 
  -4   2  14        0.69        0.85      2.22 o 
  -3   2  14        1.97        1.30      2.79 o 
  -2   2  14       60.11       58.52      3.05 o 
  -1   2  14      185.55      179.24      5.78 o 
   0   2  14       10.75        5.34      2.96 o 
   1   2  14      127.82      126.81      5.45 o 
   2   2  14        0.00       -2.11      3.56 o 
   3   2  14        6.47        4.24      3.42 o 
   4   2  14        7.50        8.49      7.43 o 
   5   2  14       22.44       16.57      7.65 o 
   6   2  14       28.52       22.16      4.48 o 
   7   2  14      109.08      100.13      6.34 o 
   8   2  14       40.78       46.80      5.06 o 
   9   2  14       50.09       62.00      5.72 o 
  10   2  14        2.07        6.87      3.63 o 
  11   2  14        7.69       11.84      8.26 o 
  12   2  14        1.29       -2.73      3.34 o 
  13   2  14        0.05        3.67      3.68 o 
  14   2  14        0.58      -11.71     11.71 o 
  15   2  14        1.05        6.94     17.54 o 
 -14   3  14       10.96       18.88      5.29 o 
 -13   3  14        7.34       18.20      4.73 o 
 -12   3  14        3.48        6.75      4.01 o 
 -11   3  14        2.74        6.35      4.64 o 
 -10   3  14        3.69        9.70      3.75 o 
  -9   3  14       15.46       17.80      4.10 o 
  -8   3  14        2.58        0.22      2.94 o 
  -7   3  14        0.04        1.51      3.00 o 
  -6   3  14       10.82        8.48      3.29 o 
  -5   3  14      102.20       85.57      5.13 o 
  -4   3  14       15.74       17.76      4.10 o 
  -3   3  14       13.20       10.38      3.31 o 
  -2   3  14        8.84        7.01      3.19 o 
  -1   3  14        0.61       -3.68      4.67 o 
   0   3  14      408.93      415.80      9.26 o 
   1   3  14       47.40       40.12      7.67 o 
   2   3  14       17.48       13.43      4.05 o 
   3   3  14        8.93       10.90      5.17 o 
   4   3  14      658.40      729.10     17.66 o 
   5   3  14        2.46        6.23      5.49 o 
   6   3  14       44.45       49.01      5.47 o 
   7   3  14       43.22       28.55      4.72 o 
   8   3  14       11.11        3.71      4.61 o 
   9   3  14       25.26       18.94      6.00 o 
  10   3  14        0.39        4.84     12.26 o 
  11   3  14       26.78       20.78      4.58 o 
  12   3  14       43.56       55.22      6.26 o 
  13   3  14        9.44        3.33      5.53 o 
  14   3  14        0.76       -5.09      5.09 o 
 -13   4  14        4.74       10.01      4.96 o 
 -12   4  14        0.02       -2.37      5.46 o 
 -11   4  14       21.11       19.24      5.17 o 
 -10   4  14        3.59       -3.40      4.10 o 
  -9   4  14        0.20        2.01      4.39 o 
  -8   4  14      161.15      170.40      8.48 o 
  -7   4  14       25.08       21.93      4.97 o 
  -6   4  14       86.29       82.78      6.43 o 
  -5   4  14       67.75       71.70      6.64 o 
  -4   4  14      269.81      265.43      9.39 o 
  -3   4  14        0.70       -0.96      2.95 o 
  -2   4  14        0.53       -0.62      3.08 o 
  -1   4  14        1.01        5.63      4.63 o 
   0   4  14      100.34       96.65      6.42 o 
   1   4  14       24.90       29.49      4.83 o 
   2   4  14      275.08      248.74      8.99 o 
   3   4  14      300.14      291.64     16.61 o 
   4   4  14        1.13        2.27      4.11 o 
   5   4  14       10.09       11.46      4.18 o 
   6   4  14      136.03      117.27      7.83 o 
   7   4  14       81.02       75.82      8.62 o 
   8   4  14        6.63        1.44      9.04 o 
   9   4  14       21.05       14.32      6.77 o 
  10   4  14       22.36       21.05      6.37 o 
  11   4  14        0.17       -0.36      4.63 o 
  12   4  14        5.83        8.29      4.17 o 
  13   4  14       17.91        6.82      7.16 o 
 -11   5  14        0.12        6.14      5.60 o 
 -10   5  14        2.54        7.53      5.38 o 
  -9   5  14        2.59        5.59      5.18 o 
  -8   5  14        0.05        0.37      4.34 o 
  -7   5  14        0.04       11.63      4.81 o 
  -6   5  14        5.11        8.90      4.55 o 
  -5   5  14       64.18       50.96      5.91 o 
  -4   5  14       14.49       15.41      6.76 o 
  -3   5  14        2.36        0.02      4.26 o 
  -2   5  14       29.79       38.21      5.50 o 
  -1   5  14       32.91       36.80      7.64 o 
   0   5  14       10.75        7.41      4.36 o 
   1   5  14        4.70        7.74      4.40 o 
   2   5  14        0.12       -3.58      4.57 o 
   3   5  14       16.32       20.02      6.33 o 
   4   5  14        9.71        3.06      4.92 o 
   5   5  14        2.88        2.45      4.59 o 
   6   5  14        0.11       -0.46      8.49 o 
   7   5  14       12.73       13.61      5.04 o 
   8   5  14        3.88        7.13      7.75 o 
   9   5  14        2.46        5.05      5.67 o 
  10   5  14        5.70       11.21      5.16 o 
  11   5  14        0.57        0.91      6.59 o 
  -9   6  14       21.60       15.60      5.28 o 
  -8   6  14        5.93        3.24      4.44 o 
  -7   6  14        0.35        2.41      6.34 o 
  -6   6  14        1.35        8.62      6.74 o 
  -5   6  14       10.75       17.08      6.37 o 
  -4   6  14        1.30        5.96      7.37 o 
  -3   6  14        3.35       15.63      6.87 o 
  -2   6  14        0.12       -1.86      4.73 o 
  -1   6  14       11.15       13.97      5.95 o 
   0   6  14        4.27       18.95      5.83 o 
   1   6  14       22.54       20.80     10.34 o 
   2   6  14       23.24       26.21      6.05 o 
   3   6  14        3.99        1.65      5.26 o 
   4   6  14       30.25       38.02      6.84 o 
   5   6  14        0.11        1.94      5.17 o 
   6   6  14        1.21       -4.46      5.29 o 
   7   6  14        5.75        3.82     11.04 o 
   8   6  14        2.61       -4.13      6.94 o 
   9   6  14       18.58       33.09      6.74 o 
  -5   7  14       12.38        4.51      7.26 o 
  -4   7  14        2.25       19.16      7.28 o 
  -3   7  14        1.00       14.12      7.10 o 
  -2   7  14        3.02       14.70     10.57 o 
  -1   7  14       20.77       13.69     13.32 o 
   0   7  14        0.74        2.67      6.00 o 
   1   7  14       23.52       26.44     11.16 o 
   2   7  14        0.07        3.74      6.02 o 
   3   7  14        5.25       12.24      6.67 o 
   4   7  14       11.25       10.48      7.38 o 
   5   7  14       30.85       40.42      7.94 o 
 -15   0  15       21.74       36.44     14.05 o 
 -13   0  15       46.61       34.84      7.49 o 
 -11   0  15      101.77       97.42      9.45 o 
  -9   0  15      385.37      370.27     15.12 o 
  -7   0  15      611.98      653.55     20.29 o 
  -5   0  15      257.09      261.72      8.22 o 
  -3   0  15     1109.22     1058.28     20.63 o 
  -1   0  15      213.16      191.46      6.84 o 
   1   0  15        0.00       -0.85      3.22 o 
   3   0  15      110.19       98.67      8.29 o 
   5   0  15      287.00      277.96     11.42 o 
   7   0  15       45.75       36.03      6.12 o 
   9   0  15        6.39        6.11      4.63 o 
  11   0  15       19.38       24.11      6.34 o 
  15   0  15        2.78        0.31      5.83 o 
 -15   1  15       10.63        1.86      5.28 o 
 -14   1  15        2.69        7.22      4.43 o 
 -13   1  15        6.01        3.43      4.11 o 
 -12   1  15        0.01       -0.88      3.79 o 
 -11   1  15       24.54       16.50      4.42 o 
 -10   1  15        2.06        0.57      3.54 o 
  -9   1  15       75.40       71.03      7.64 o 
  -8   1  15        0.42        0.52      3.30 o 
  -7   1  15       27.20       25.17      3.38 o 
  -6   1  15       16.77       19.94      3.21 o 
  -5   1  15      456.32      477.85      8.25 o 
  -4   1  15        3.15        5.79      2.59 o 
  -3   1  15      101.20       98.94      4.16 o 
  -2   1  15      125.63      125.40      3.93 o 
  -1   1  15       71.73       63.41      3.32 o 
   0   1  15       37.22       43.84      4.53 o 
   1   1  15       34.33       25.84      3.23 o 
   2   1  15       51.83       48.30      3.81 o 
   3   1  15       55.25       57.94      5.32 o 
   4   1  15        6.21        1.97      3.15 o 
   5   1  15        1.24        5.67      3.79 o 
   6   1  15      112.42      123.40      6.86 o 
   7   1  15       42.41       48.52      5.14 o 
   8   1  15        0.32       -4.87      5.23 o 
   9   1  15        0.34       -2.93      3.80 o 
  10   1  15        0.09       -2.95      2.95 o 
  11   1  15       45.53       42.69      5.51 o 
  12   1  15        0.74       -4.06      4.24 o 
  13   1  15        0.31       -1.16      3.37 o 
  14   1  15        0.16        0.74      3.90 o 
  15   1  15       10.59       15.62      7.16 o 
 -15   2  15        0.25       -4.37      4.37 o 
 -14   2  15        0.06       -4.31      4.31 o 
 -13   2  15        0.76       -3.93      3.93 o 
 -12   2  15        1.23       -3.72      3.72 o 
 -11   2  15        0.51        2.43      3.86 o 
 -10   2  15        6.17        6.29      5.13 o 
  -9   2  15        1.57        3.24      3.67 o 
  -8   2  15       18.51       21.02      4.06 o 
  -7   2  15       11.87       13.53      3.24 o 
  -6   2  15        8.50       10.50      3.29 o 
  -5   2  15       28.01       27.88      2.95 o 
  -4   2  15      167.02      163.86      5.61 o 
  -3   2  15        1.05        6.16      2.96 o 
  -2   2  15       55.57       58.35      4.06 o 
  -1   2  15       65.20       62.12      4.31 o 
   0   2  15       71.89       60.86      5.36 o 
   1   2  15      166.69      153.10      7.66 o 
   2   2  15        2.26        3.67      3.26 o 
   3   2  15       29.96       43.95      7.41 o 
   4   2  15       90.75       93.09      6.23 o 
   5   2  15       27.78       31.77      4.79 o 
   6   2  15       28.00       24.82      6.82 o 
   7   2  15       56.84       63.43      5.46 o 
   8   2  15       52.14       50.79      6.70 o 
   9   2  15       31.09       36.08      4.98 o 
  10   2  15        2.33       -2.86      5.68 o 
  11   2  15        5.05        0.76      4.53 o 
  12   2  15        0.27       -2.92     10.26 o 
  13   2  15        0.30       -4.05      5.39 o 
  14   2  15        6.03      -13.83     13.83 o 
 -14   3  15        7.44       19.46      7.99 o 
 -13   3  15        4.86       17.91      4.75 o 
 -12   3  15        8.09       15.07      4.61 o 
 -11   3  15       11.92       12.03      4.28 o 
 -10   3  15        0.09        6.05      3.72 o 
  -9   3  15       18.35       15.10      4.17 o 
  -8   3  15       66.38       69.97      5.14 o 
  -7   3  15        3.28        5.00      3.08 o 
  -6   3  15      136.42      119.00      9.39 o 
  -5   3  15        1.39        2.67      4.13 o 
  -4   3  15       78.24       80.72      4.80 o 
  -3   3  15       94.87       90.46      4.95 o 
  -2   3  15      149.87      143.75      7.16 o 
  -1   3  15       36.00       34.84      4.18 o 
   0   3  15      635.40      631.43     14.01 o 
   1   3  15        1.06        1.36      3.97 o 
   2   3  15      412.48      413.01     10.99 o 
   3   3  15      274.62      257.96     12.98 o 
   4   3  15       59.13       48.12     10.52 o 
   5   3  15      182.06      166.62      8.23 o 
   6   3  15      347.79      349.23     11.69 o 
   7   3  15       96.20      113.60     10.41 o 
   8   3  15       23.16       23.70      4.61 o 
   9   3  15       12.69       13.61      4.32 o 
  10   3  15        1.62       -4.59      4.59 o 
  11   3  15        0.09        7.21      7.62 o 
  12   3  15        2.91        2.88     10.55 o 
  13   3  15        6.83        0.09      8.48 o 
  14   3  15        3.17       -6.28     16.44 o 
 -13   4  15        0.29        6.30      5.98 o 
 -12   4  15        3.55        2.08      6.02 o 
 -11   4  15       44.69       28.43      7.32 o 
 -10   4  15       15.53       23.33      6.25 o 
  -9   4  15       48.74       53.24      6.66 o 
  -8   4  15       67.81       65.66      8.69 o 
  -7   4  15        0.98        4.52      4.32 o 
  -6   4  15        0.84        0.60      4.19 o 
  -5   4  15        0.42        7.84      4.48 o 
  -4   4  15      156.05      157.66      6.28 o 
  -3   4  15      258.60      267.18      7.87 o 
  -2   4  15        4.69        2.30      3.91 o 
  -1   4  15        0.04        4.93      3.73 o 
   0   4  15        3.25        5.42      3.84 o 
   1   4  15       23.31       26.98      4.70 o 
   2   4  15       26.48       30.95      4.84 o 
   3   4  15        1.10       -6.36      7.56 o 
   4   4  15       10.63        3.90      6.36 o 
   5   4  15       36.58       21.80      4.80 o 
   6   4  15       38.98       28.60      5.07 o 
   7   4  15       22.28       15.05      6.65 o 
   8   4  15        0.88        6.46      6.07 o 
   9   4  15        0.99        4.20      4.10 o 
  10   4  15        1.39        0.11      4.03 o 
  11   4  15        4.26        6.56      4.28 o 
  12   4  15        0.02       -2.29     10.43 o 
 -11   5  15       17.30       21.05      6.94 o 
 -10   5  15        7.19        6.86      6.91 o 
  -9   5  15        6.98        7.18      6.83 o 
  -8   5  15        3.35        1.47      4.78 o 
  -7   5  15        3.40        7.70      4.72 o 
  -6   5  15        1.87       -1.72      4.30 o 
  -5   5  15       28.76       17.87      6.67 o 
  -4   5  15       14.20        8.79      6.25 o 
  -3   5  15       36.04       38.39      5.48 o 
  -2   5  15       66.59       59.74      6.17 o 
  -1   5  15        3.73       -2.15      4.18 o 
   0   5  15        5.76        5.06      4.40 o 
   1   5  15        8.66        5.19      5.20 o 
   2   5  15        7.51       10.13      5.41 o 
   3   5  15        5.20        2.90      4.50 o 
   4   5  15        1.78       -2.82      4.20 o 
   5   5  15        2.96       -5.00      5.00 o 
   6   5  15       13.73       15.41     13.89 o 
   7   5  15        0.48       -1.63      4.48 o 
   8   5  15        0.11       -3.82     12.82 o 
   9   5  15       15.53       30.63     12.34 o 
  10   5  15        0.95        2.08      6.88 o 
  11   5  15       10.31       11.78     13.94 o 
  -9   6  15        5.77       -6.47      9.05 o 
  -8   6  15        0.60        7.93      6.42 o 
  -7   6  15        8.05        8.63      6.39 o 
  -6   6  15        7.75       11.78      6.42 o 
  -5   6  15        3.09        2.40      6.51 o 
  -4   6  15        0.64        4.61      6.64 o 
  -3   6  15        0.08        6.63      6.59 o 
  -2   6  15        5.23        8.63      5.45 o 
  -1   6  15        2.00        5.39      6.35 o 
   0   6  15        7.39        8.72      9.76 o 
   1   6  15        0.22        1.13      5.37 o 
   2   6  15       10.78       -4.31      4.71 o 
   3   6  15       12.10        8.49      6.26 o 
   4   6  15        3.92        6.43      7.24 o 
   5   6  15        0.36        5.01      8.43 o 
   6   6  15        0.01        8.42      5.18 o 
   7   6  15        0.00       -1.77      5.33 o 
   8   6  15        0.20        8.58      8.88 o 
  -4   7  15        4.91        6.00      6.89 o 
  -3   7  15        0.36        3.58      6.65 o 
  -2   7  15        0.86       -0.17      9.02 o 
  -1   7  15        0.01       -4.11      7.27 o 
   0   7  15        6.16        2.21     10.37 o 
   1   7  15        9.21       12.78      6.96 o 
   2   7  15       16.15       22.68      7.18 o 
   3   7  15        0.07       -8.12      8.12 o 
 -14   0  16        0.30       -2.44      7.46 o 
 -12   0  16       34.12       28.38      7.33 o 
 -10   0  16       87.00       84.22      9.08 o 
  -8   0  16      508.38      538.47     31.57 o 
  -6   0  16       58.22       48.37      4.48 o 
  -4   0  16     1362.96     1376.05     25.75 o 
  -2   0  16        3.05        2.18      2.94 o 
   0   0  16        3.17        3.86      3.24 o 
   2   0  16        4.99       15.68      3.86 o 
   4   0  16      138.66      146.16     12.25 o 
   6   0  16      333.58      366.39     16.92 o 
   8   0  16       68.04       51.18      7.59 o 
  10   0  16       28.97       26.51      6.26 o 
  12   0  16       22.75       25.44      7.06 o 
  14   0  16        0.79       -5.27      5.27 o 
 -15   1  16        1.99        1.40      4.57 o 
 -14   1  16        0.25       -1.85      4.28 o 
 -13   1  16        0.40       -2.80      3.92 o 
 -12   1  16        6.56        6.53      5.51 o 
 -11   1  16        7.97        5.87      3.86 o 
 -10   1  16      114.69      108.24      6.66 o 
  -9   1  16        0.01        3.31      3.34 o 
  -8   1  16        5.91        5.19      3.91 o 
  -7   1  16       17.25       19.52      4.35 o 
  -6   1  16      391.81      392.25      8.78 o 
  -5   1  16       25.60       32.32      3.97 o 
  -4   1  16        9.94       11.25      2.37 o 
  -3   1  16       54.53       59.34      3.32 o 
  -2   1  16        0.02        0.10      2.98 o 
  -1   1  16       59.70       56.26      3.99 o 
   0   1  16      133.73      148.88      5.74 o 
   1   1  16       99.90      100.34      4.98 o 
   2   1  16       20.33       16.48      3.47 o 
   3   1  16        6.72        7.86      3.11 o 
   4   1  16        0.02       -0.71      2.73 o 
   5   1  16        0.03        4.82      4.31 o 
   6   1  16       13.58       12.08      3.74 o 
   7   1  16       28.52       27.46      4.33 o 
   8   1  16       32.57       30.46      5.59 o 
   9   1  16        0.07       -0.21      3.78 o 
  10   1  16        2.03        0.36      3.19 o 
  11   1  16       30.45       37.22      5.34 o 
  12   1  16        3.55       -1.26      3.51 o 
  13   1  16        0.40        2.21      3.71 o 
  14   1  16        4.93       10.27      4.38 o 
 -14   2  16        0.93       -0.59      4.37 o 
 -13   2  16        6.70       13.89      4.89 o 
 -12   2  16        0.73       -1.08      4.07 o 
 -11   2  16        5.27        4.80      3.99 o 
 -10   2  16        0.29       -1.89      3.82 o 
  -9   2  16       24.30       18.74      4.32 o 
  -8   2  16        3.34       -2.21      6.88 o 
  -7   2  16        9.46       11.97      3.27 o 
  -6   2  16       76.58       81.15      4.73 o 
  -5   2  16        2.24       -1.44      4.08 o 
  -4   2  16        3.99       -2.32      3.02 o 
  -3   2  16       22.19       17.43      3.44 o 
  -2   2  16      447.40      458.76     12.49 o 
  -1   2  16      662.38      668.07     12.10 o 
   0   2  16        0.64        0.39      4.19 o 
   1   2  16        0.23       -1.05      3.82 o 
   2   2  16        9.23       11.63      3.68 o 
   3   2  16       83.46       83.06      8.66 o 
   4   2  16        7.13        0.35      4.24 o 
   5   2  16        8.51       12.90      9.10 o 
   6   2  16        0.88       -4.41      6.46 o 
   7   2  16       74.78       76.40      5.89 o 
   8   2  16       65.62       54.25      5.54 o 
   9   2  16        3.59        1.91      5.07 o 
  10   2  16        0.17       -2.67      4.49 o 
  11   2  16        8.59        3.34      3.53 o 
  12   2  16        3.90       -4.16      6.92 o 
  13   2  16        0.82       -7.43      7.43 o 
  14   2  16        2.09        4.86      7.03 o 
 -14   3  16        0.00       12.08      6.47 o 
 -13   3  16        2.95        1.34     10.29 o 
 -12   3  16       24.07       54.99     12.23 o 
 -11   3  16        0.00        6.37      5.69 o 
 -10   3  16       16.64       16.67      7.36 o 
  -9   3  16       15.18       19.50      5.91 o 
  -8   3  16        7.04       10.26      4.33 o 
  -7   3  16      123.30      101.88      6.81 o 
  -6   3  16        0.09        6.49      4.19 o 
  -5   3  16        0.37        2.11      4.09 o 
  -4   3  16       31.03       23.59      3.54 o 
  -3   3  16        8.09        2.67      3.02 o 
  -2   3  16       59.80       53.13      5.85 o 
  -1   3  16      108.84      106.62      5.62 o 
   0   3  16        1.12        3.58      4.88 o 
   1   3  16      274.77      268.50     12.84 o 
   2   3  16       41.79       38.82      4.84 o 
   3   3  16       19.01       13.13      4.02 o 
   4   3  16       91.81       79.08      6.62 o 
   5   3  16      159.19      152.30     11.03 o 
   6   3  16        5.57        6.11      4.09 o 
   7   3  16       41.77       39.48      5.49 o 
   8   3  16      128.06      112.75      9.67 o 
   9   3  16        9.64        7.61      4.06 o 
  10   3  16        0.10       -5.22      5.22 o 
  11   3  16        3.25       11.26      4.93 o 
  12   3  16        0.00        4.36      5.24 o 
  13   3  16        0.00       -1.22      6.81 o 
 -12   4  16        3.25        1.76      5.72 o 
 -11   4  16       39.30       42.77      7.55 o 
 -10   4  16        2.76       14.43      5.94 o 
  -9   4  16       41.76       34.39      6.93 o 
  -8   4  16        7.81       12.00      4.78 o 
  -7   4  16        7.49        5.98      4.36 o 
  -6   4  16       67.71       53.60      5.80 o 
  -5   4  16       46.04       38.73      6.64 o 
  -4   4  16        5.31        3.15      4.53 o 
  -3   4  16      129.83      123.12      7.24 o 
  -2   4  16       13.13       10.38      3.95 o 
  -1   4  16       17.70       14.12      5.43 o 
   0   4  16       63.22       55.52      5.41 o 
   1   4  16        0.04        2.03      3.39 o 
   2   4  16       21.51       12.80      4.12 o 
   3   4  16       13.34       12.08      7.65 o 
   4   4  16        0.43        4.44      4.29 o 
   5   4  16        2.24       -0.05      8.04 o 
   6   4  16       27.45       18.51      6.01 o 
   7   4  16        2.90        6.88      3.84 o 
   8   4  16        0.02       -3.21      3.94 o 
   9   4  16       23.40       24.94      5.20 o 
  10   4  16       11.69       14.24      4.81 o 
  11   4  16        1.42        3.68      4.36 o 
  12   4  16        7.69       10.78     11.63 o 
 -11   5  16        0.07       -0.19      5.93 o 
 -10   5  16        5.31       11.60      6.04 o 
  -9   5  16       31.68       41.73      5.99 o 
  -8   5  16        0.45       -1.17      6.49 o 
  -7   5  16       12.20        9.50      4.94 o 
  -6   5  16       15.89       30.21      7.04 o 
  -5   5  16       72.39       70.91      8.35 o 
  -4   5  16       16.68       19.69      8.40 o 
  -3   5  16        0.01        1.29      4.35 o 
  -2   5  16        8.41       15.68      4.80 o 
  -1   5  16        0.09       -4.21      4.21 o 
   0   5  16       22.15       20.02      5.06 o 
   1   5  16       10.00        7.99      4.42 o 
   2   5  16        1.65       -1.85      4.62 o 
   3   5  16        2.22       -2.13      6.62 o 
   4   5  16        0.30        3.76      6.36 o 
   5   5  16        1.17        1.39      4.32 o 
   6   5  16        2.39        3.50      7.26 o 
   7   5  16        4.02       -0.31      4.49 o 
   8   5  16        0.01       -3.07      8.09 o 
   9   5  16        0.97       -3.21     10.41 o 
  10   5  16        1.33       -0.85      4.55 o 
  -8   6  16        1.44        5.73      6.54 o 
  -7   6  16        5.66       13.13      7.00 o 
  -6   6  16        0.08        2.24      6.56 o 
  -5   6  16        0.30        7.54      6.39 o 
  -4   6  16        6.90       18.21      7.06 o 
  -3   6  16        2.32       10.33      6.42 o 
  -2   6  16        4.81       12.30      5.10 o 
  -1   6  16       24.66       32.10      5.60 o 
   0   6  16        0.20        1.67      9.41 o 
   1   6  16       16.18       15.19      5.81 o 
   2   6  16       28.09       39.95      6.97 o 
   3   6  16       11.41       10.71      7.01 o 
   4   6  16        1.95       10.09      7.91 o 
   5   6  16       12.25       14.56      5.97 o 
   6   6  16        4.80       -4.65      7.77 o 
   7   6  16       39.03       48.83      7.59 o 
  -2   7  16        1.55       19.90      9.63 o 
  -1   7  16        0.00        2.88      9.48 o 
   0   7  16        3.95        2.64      7.98 o 
   1   7  16       14.24       26.19      7.43 o 
   2   7  16        6.37       10.64      6.33 o 
 -15   0  17        3.22       -6.61     14.33 o 
 -13   0  17       14.48        9.54      6.35 o 
 -11   0  17       12.68       13.61      5.75 o 
  -9   0  17       32.87       26.46      6.39 o 
  -7   0  17      130.60      124.57     12.21 o 
  -5   0  17      405.76      404.85     10.91 o 
  -3   0  17       90.53       97.70      5.57 o 
  -1   0  17        1.73       -1.08      3.12 o 
   1   0  17       81.37       78.89      8.44 o 
   3   0  17     1581.96     1673.16     36.46 o 
   5   0  17        5.59        1.10      5.19 o 
   7   0  17       76.43       95.38      9.13 o 
   9   0  17       24.57       19.56      6.14 o 
  11   0  17       12.61       21.58      6.37 o 
  13   0  17        3.05       -4.35      5.34 o 
 -14   1  17        1.56       -4.20      4.20 o 
 -13   1  17        0.00       -4.10      4.10 o 
 -12   1  17        2.67       -3.89      3.89 o 
 -11   1  17        6.77        1.67      3.91 o 
 -10   1  17        0.00        1.42      3.73 o 
  -9   1  17        2.87        4.82      3.81 o 
  -8   1  17       26.48       23.11      4.34 o 
  -7   1  17      161.65      149.85      9.77 o 
  -6   1  17        1.14        3.38      2.86 o 
  -5   1  17       33.60       29.65      2.87 o 
  -4   1  17       75.14       67.19      3.62 o 
  -3   1  17      161.36      165.87      5.74 o 
  -2   1  17       55.13       55.58      3.97 o 
  -1   1  17        6.78        7.37      2.99 o 
   0   1  17        0.00        4.56      4.26 o 
   1   1  17      711.40      695.90     12.56 o 
   2   1  17        8.55        8.53      3.18 o 
   3   1  17        0.02       -0.46      3.44 o 
   4   1  17       99.09       87.97      5.50 o 
   5   1  17      247.97      242.10      9.59 o 
   6   1  17        2.09        1.86      3.29 o 
   7   1  17        8.31        6.35      3.67 o 
   8   1  17       37.70       39.26      5.55 o 
   9   1  17        3.59        2.93      8.62 o 
  10   1  17        4.55        0.92      4.64 o 
  11   1  17       42.83       48.07      5.91 o 
  12   1  17        0.04       -3.68      7.40 o 
  13   1  17        0.44        0.20      3.98 o 
  14   1  17        0.01       -1.84      6.70 o 
 -14   2  17        0.01       -4.23      4.23 o 
 -13   2  17        0.49       -1.69      4.28 o 
 -12   2  17        5.38        7.11      6.07 o 
 -11   2  17       33.59       28.57      5.03 o 
 -10   2  17        0.03        1.06      3.87 o 
  -9   2  17       41.90       32.66      4.87 o 
  -8   2  17      173.53      181.33      7.85 o 
  -7   2  17       39.63       47.05      5.38 o 
  -6   2  17        2.68        1.43      3.76 o 
  -5   2  17      184.55      196.46      9.08 o 
  -4   2  17       20.93       16.90      4.06 o 
  -3   2  17       13.71       14.01      3.38 o 
  -2   2  17        0.75       -1.73      3.08 o 
  -1   2  17        3.14        2.88      4.58 o 
   0   2  17      413.46      409.41      9.44 o 
   1   2  17       96.41       87.93     10.64 o 
   2   2  17       46.14       43.62      5.35 o 
   3   2  17        8.16        6.02      3.44 o 
   4   2  17      118.79      121.23      6.85 o 
   5   2  17      137.03      147.75      7.57 o 
   6   2  17       63.86       78.34      6.31 o 
   7   2  17       20.55       20.74      4.41 o 
   8   2  17        4.45        3.76      4.93 o 
   9   2  17       36.26       36.79      5.24 o 
  10   2  17        3.31       -0.02      3.41 o 
  11   2  17        5.16        6.40      3.86 o 
  12   2  17        2.80        1.02      4.01 o 
  13   2  17        1.07       -3.50      3.50 o 
  14   2  17        5.18        3.77      4.67 o 
 -13   3  17        4.13       -0.37      7.25 o 
 -12   3  17        1.66       -1.38      5.66 o 
 -11   3  17        5.69       -5.19      5.19 o 
 -10   3  17       91.49       88.16      8.50 o 
  -9   3  17        8.49       12.07      9.86 o 
  -8   3  17       22.48       27.05      5.05 o 
  -7   3  17      157.96      159.33      7.87 o 
  -6   3  17       92.43       84.38      6.48 o 
  -5   3  17       15.15       13.54      4.44 o 
  -4   3  17        3.16       12.74      3.21 o 
  -3   3  17        1.73        1.97      3.04 o 
  -2   3  17        1.04       -1.57      3.20 o 
  -1   3  17       12.49       18.00      3.95 o 
   0   3  17       85.36       69.61      5.90 o 
   1   3  17      157.29      146.79      6.94 o 
   2   3  17        7.33        8.88      5.05 o 
   3   3  17       77.23       78.47      5.55 o 
   4   3  17        6.90        9.94      4.12 o 
   5   3  17       49.82       47.23      5.71 o 
   6   3  17       86.87       82.36      9.04 o 
   7   3  17       22.57       10.95      5.59 o 
   8   3  17       13.89        5.28      4.82 o 
   9   3  17       51.77       51.28      6.05 o 
  10   3  17        0.03       -9.28      9.28 o 
  11   3  17        9.43       17.27      6.92 o 
  12   3  17        4.47       10.52     10.84 o 
  13   3  17        3.42        7.33      4.95 o 
 -12   4  17        0.13       -1.35      7.24 o 
 -11   4  17       27.65       19.65      8.76 o 
 -10   4  17        3.88        5.75      5.85 o 
  -9   4  17        1.34        2.36      5.35 o 
  -8   4  17        6.47        7.22      8.62 o 
  -7   4  17        0.00        6.41      4.69 o 
  -6   4  17        7.72        4.74      4.52 o 
  -5   4  17        3.73        9.74      4.75 o 
  -4   4  17        8.58       20.92      6.38 o 
  -3   4  17       72.00       68.39      5.75 o 
  -2   4  17       17.68       21.54      4.57 o 
  -1   4  17        2.81        1.50      3.72 o 
   0   4  17        0.11        4.01      4.65 o 
   1   4  17       47.44       41.82      5.11 o 
   2   4  17       44.18       36.45      5.05 o 
   3   4  17       11.76       14.57      5.42 o 
   4   4  17        0.23        5.38      7.93 o 
   5   4  17       24.92       16.80      5.12 o 
   6   4  17       14.12       19.74      4.84 o 
   7   4  17       10.45       13.10      4.55 o 
   8   4  17       16.17       21.84      5.29 o 
   9   4  17        0.59       -4.76      4.76 o 
  10   4  17        0.08       -3.80      3.80 o 
  11   4  17       19.47       28.64      8.28 o 
 -10   5  17        0.46        2.36      5.87 o 
  -9   5  17        5.53       12.46      6.56 o 
  -8   5  17        0.82        9.89      5.05 o 
  -7   5  17        5.02       10.63      7.00 o 
  -6   5  17       21.41       36.74      7.46 o 
  -5   5  17       19.05       19.63      6.76 o 
  -4   5  17        0.21        0.61      5.78 o 
  -3   5  17       31.34       36.89      7.39 o 
  -2   5  17       22.05       20.20      5.47 o 
  -1   5  17        3.11        7.05      4.64 o 
   0   5  17        0.19        0.88      4.90 o 
   1   5  17        0.61       -3.32      4.00 o 
   2   5  17        0.22        4.85      4.28 o 
   3   5  17        3.80        6.55      4.69 o 
   4   5  17        5.02        4.57      4.57 o 
   5   5  17        0.12        3.98      4.85 o 
   6   5  17       15.20       22.94      5.52 o 
   7   5  17        1.70        2.54      5.29 o 
   8   5  17        8.73        2.15      7.77 o 
   9   5  17       39.16       46.96      7.03 o 
  10   5  17        8.46       11.36      5.39 o 
  -7   6  17        3.04       14.10      7.15 o 
  -6   6  17        0.21        4.57      6.87 o 
  -5   6  17        2.59        3.92      8.72 o 
  -4   6  17        4.94       22.47      7.17 o 
  -3   6  17        0.99        7.04      6.43 o 
  -2   6  17        0.66        9.54      6.38 o 
  -1   6  17        1.68        6.71      4.70 o 
   0   6  17       25.84       30.43      6.66 o 
   1   6  17        0.83       -3.98      7.11 o 
   2   6  17        1.44        6.32      5.87 o 
   3   6  17        7.63       13.67      6.02 o 
   4   6  17       17.04       28.20      8.61 o 
   5   6  17        0.87       -6.71      6.71 o 
   6   6  17        2.38        0.83      5.25 o 
   7   6  17        0.04        0.93      8.36 o 
 -14   0  18       81.80      117.24     25.67 o 
 -12   0  18        0.00       -4.68      4.68 o 
 -10   0  18       32.12       32.38      7.34 o 
  -8   0  18        3.99       -3.45      4.68 o 
  -6   0  18      461.55      515.66     27.88 o 
  -4   0  18       23.76       21.64      3.75 o 
  -2   0  18      927.48     1003.80     20.10 o 
   0   0  18      690.48      668.39     19.18 o 
   2   0  18      210.43      206.81     10.00 o 
   4   0  18      317.03      331.52     12.06 o 
   6   0  18       98.91       83.60      9.46 o 
   8   0  18       32.04       34.46      7.41 o 
  10   0  18       56.09       41.75      7.95 o 
  12   0  18        2.12       -4.35      5.37 o 
  14   0  18        0.57        6.31      6.47 o 
 -14   1  18        4.90       -2.19      8.39 o 
 -13   1  18       16.53       12.14      4.92 o 
 -12   1  18      103.61      131.29      7.91 o 
 -11   1  18        5.24       -1.75      4.07 o 
 -10   1  18        2.57        3.38      3.85 o 
  -9   1  18        0.04       -3.36      3.36 o 
  -8   1  18       58.20       55.86      5.29 o 
  -7   1  18       79.57       80.46      7.13 o 
  -6   1  18       74.22       71.48      4.35 o 
  -5   1  18     1114.05     1178.04     18.30 o 
  -4   1  18      408.06      425.98      9.18 o 
  -3   1  18       41.47       42.21      3.84 o 
  -2   1  18      842.38      852.00     14.31 o 
  -1   1  18     1157.36     1154.68     18.05 o 
   0   1  18      262.08      271.08      7.52 o 
   1   1  18      864.40      912.06     17.37 o 
   2   1  18       96.31       89.86      5.68 o 
   3   1  18       72.60       73.10     11.52 o 
   4   1  18        6.54       -0.94      5.14 o 
   5   1  18       18.82       16.83      7.08 o 
   6   1  18       30.08       29.00      4.65 o 
   7   1  18      344.04      354.56     12.35 o 
   8   1  18        2.55        8.41      3.67 o 
   9   1  18      113.86      121.93      8.13 o 
  10   1  18       18.78       14.72      4.41 o 
  11   1  18       22.43       19.07      4.65 o 
  12   1  18        1.94       -2.76      5.09 o 
  13   1  18        3.60        1.95      4.20 o 
  14   1  18        0.00       -5.92      5.92 o 
 -14   2  18        1.56        6.52      4.91 o 
 -13   2  18        3.91        1.52      4.48 o 
 -12   2  18        0.00       -1.61      4.34 o 
 -11   2  18       16.73        5.65      7.62 o 
 -10   2  18        0.00       -5.41      5.41 o 
  -9   2  18       11.94       11.11      5.94 o 
  -8   2  18       62.17       52.97      7.18 o 
  -7   2  18       81.88       80.20      5.95 o 
  -6   2  18        2.77        1.58      3.64 o 
  -5   2  18       76.89       72.57      7.91 o 
  -4   2  18      102.14      101.81      4.99 o 
  -3   2  18      323.06      330.90      8.31 o 
  -2   2  18       95.46       91.96      5.31 o 
  -1   2  18      321.83      302.09      9.09 o 
   0   2  18        0.21        3.63      3.28 o 
   1   2  18        0.27       -3.53      3.53 o 
   2   2  18        9.76        7.88      3.61 o 
   3   2  18       75.75       75.43      8.40 o 
   4   2  18        6.19        1.71      4.92 o 
   5   2  18      175.24      182.52      8.36 o 
   6   2  18        2.86       -1.85      3.65 o 
   7   2  18      494.93      537.70     18.12 o 
   8   2  18       65.83       73.80      9.83 o 
   9   2  18       57.99       58.54     10.02 o 
  10   2  18        4.26        5.23      7.95 o 
  11   2  18       29.02       37.91      5.58 o 
  12   2  18        4.03        7.96      4.47 o 
  13   2  18        0.03       -4.13      4.13 o 
 -13   3  18        5.07       -3.81      7.02 o 
 -12   3  18       11.82       21.47      9.30 o 
 -11   3  18        0.91       -2.25      5.72 o 
 -10   3  18       34.10       36.93      7.15 o 
  -9   3  18        6.66        4.86      5.72 o 
  -8   3  18       14.89        8.31      5.92 o 
  -7   3  18       13.70        5.51      4.39 o 
  -6   3  18       11.58       13.58      4.64 o 
  -5   3  18       67.15       67.51      6.15 o 
  -4   3  18      152.05      157.29      8.29 o 
  -3   3  18        1.33       -0.64      4.31 o 
  -2   3  18       81.50       70.81      5.78 o 
  -1   3  18       24.98       15.29      3.97 o 
   0   3  18        7.81        5.50      3.89 o 
   1   3  18        5.53        5.27      3.46 o 
   2   3  18        1.73        0.47      3.54 o 
   3   3  18        1.32        4.23      4.81 o 
   4   3  18       20.90       20.75      7.05 o 
   5   3  18      113.49      103.15      7.42 o 
   6   3  18      116.18      114.01     11.36 o 
   7   3  18       48.65       38.74      5.57 o 
   8   3  18       18.98       20.98      5.67 o 
   9   3  18       26.04       22.87      5.43 o 
  10   3  18        0.10       -0.13      6.36 o 
  11   3  18       10.79       11.49      9.66 o 
  12   3  18        0.90        4.97     17.79 o 
 -11   4  18        0.15        6.13      6.04 o 
 -10   4  18        2.50       -2.19      5.56 o 
  -9   4  18        0.96        5.16      8.44 o 
  -8   4  18        3.00        7.04      4.51 o 
  -7   4  18        0.69       -0.77      5.04 o 
  -6   4  18        7.71        9.43      4.84 o 
  -5   4  18        4.65        9.40      8.32 o 
  -4   4  18        5.59        8.21      6.22 o 
  -3   4  18        7.15        5.20      3.96 o 
  -2   4  18        3.90        3.09      3.76 o 
  -1   4  18        0.23        5.06      4.36 o 
   0   4  18        2.89        4.97      3.79 o 
   1   4  18        0.48        3.86      3.79 o 
   2   4  18        0.24        3.36      3.77 o 
   3   4  18        2.32        6.82      7.23 o 
   4   4  18       15.56       15.33      7.52 o 
   5   4  18        0.55        0.55      3.79 o 
   6   4  18        1.90        4.79      3.83 o 
   7   4  18        0.43        1.93      3.87 o 
   8   4  18        0.01       -2.25      3.94 o 
   9   4  18        1.81        4.90      6.38 o 
  10   4  18       22.41       31.59      5.85 o 
  11   4  18        0.22        0.60     13.45 o 
  -9   5  18        0.03        9.69      6.32 o 
  -8   5  18        0.29        1.52      5.75 o 
  -7   5  18        2.57        6.61      6.16 o 
  -6   5  18        8.51       10.60      6.31 o 
  -5   5  18        1.15        2.41      5.64 o 
  -4   5  18       27.39       33.42      7.58 o 
  -3   5  18        0.08       -2.30      5.79 o 
  -2   5  18        0.02       -0.93      4.22 o 
  -1   5  18        0.34        8.35      4.28 o 
   0   5  18        0.57        2.87      4.19 o 
   1   5  18        2.93        3.48      4.11 o 
   2   5  18        4.84        7.90      5.14 o 
   3   5  18        0.92        1.95      4.93 o 
   4   5  18        3.61       -3.54      9.35 o 
   5   5  18        1.81        1.59      4.74 o 
   6   5  18        6.38       -2.53      7.18 o 
   7   5  18        0.08       -0.72      4.59 o 
   8   5  18        1.61        5.09     11.48 o 
   9   5  18        7.28        4.46      6.62 o 
  -6   6  18       15.30       28.37      7.46 o 
  -5   6  18        0.08        7.65      6.43 o 
  -4   6  18        0.00        8.01      6.86 o 
  -3   6  18        9.25       10.61      6.60 o 
  -2   6  18        7.88       14.44      8.31 o 
  -1   6  18        4.54        3.57      5.58 o 
   0   6  18        0.05        0.52      5.12 o 
   1   6  18        0.42        8.99      5.83 o 
   2   6  18        5.37       12.55      9.88 o 
   3   6  18        7.97        6.18      5.86 o 
   4   6  18        0.32       -4.49      4.49 o 
   5   6  18        0.48       -0.38      5.43 o 
   6   6  18       15.99       27.80     10.54 o 
 -13   0  19       27.31       49.13      9.04 o 
 -11   0  19       16.76       16.02     11.12 o 
  -9   0  19       43.21       33.45      9.87 o 
  -7   0  19       77.46       86.86     10.76 o 
  -5   0  19      141.60      143.71      6.50 o 
  -3   0  19      111.32      111.47      7.28 o 
  -1   0  19      147.91      162.99      9.47 o 
   1   0  19      807.55      834.53     22.29 o 
   3   0  19       10.76        8.25      9.98 o 
   5   0  19      147.61      140.73     11.45 o 
   7   0  19       30.36       16.03      6.39 o 
   9   0  19       16.19        8.00      5.80 o 
  11   0  19        5.32       21.78      7.08 o 
  13   0  19       34.33       27.00      7.82 o 
 -14   1  19        0.41       -2.23      6.31 o 
 -13   1  19        0.02        0.80      4.48 o 
 -12   1  19       34.23       42.82      6.01 o 
 -11   1  19       39.18       48.14      6.38 o 
 -10   1  19       21.68       21.20      4.68 o 
  -9   1  19        6.78       10.30      4.03 o 
  -8   1  19      134.57      118.77      6.84 o 
  -7   1  19        0.13       -1.26      5.01 o 
  -6   1  19        3.82       -0.19      4.40 o 
  -5   1  19      197.92      184.06     10.94 o 
  -4   1  19       63.38       59.48      5.77 o 
  -3   1  19       30.82       32.04      3.55 o 
  -2   1  19      595.91      624.49     11.77 o 
  -1   1  19      308.02      320.01      8.16 o 
   0   1  19       12.16       20.07      3.46 o 
   1   1  19       83.85       81.12      4.98 o 
   2   1  19      210.44      211.08      6.78 o 
   3   1  19       45.89       38.20      4.69 o 
   4   1  19      178.37      177.23      7.42 o 
   5   1  19       29.69       23.91      4.53 o 
   6   1  19       68.88       61.89      5.98 o 
   7   1  19       21.19       16.39      4.57 o 
   8   1  19       10.25       15.08      4.28 o 
   9   1  19       19.13       20.87      4.76 o 
  10   1  19       57.90       50.39      6.14 o 
  11   1  19        0.17       -3.64      3.64 o 
  12   1  19       15.38       14.68      4.79 o 
  13   1  19        0.95       -4.20      4.20 o 
 -13   2  19        1.14       -7.35      7.35 o 
 -12   2  19        8.98       16.17      6.47 o 
 -11   2  19       13.75       10.80      6.20 o 
 -10   2  19      112.92      110.17      9.31 o 
  -9   2  19        7.25       15.42      6.07 o 
  -8   2  19       10.72       18.81      6.07 o 
  -7   2  19       94.44      100.30      9.81 o 
  -6   2  19        6.40        6.11      4.00 o 
  -5   2  19       41.74       47.11      5.27 o 
  -4   2  19       30.96       32.07      3.57 o 
  -3   2  19      202.46      187.87      8.43 o 
  -2   2  19      275.10      285.31      7.73 o 
  -1   2  19      318.17      309.61      8.61 o 
   0   2  19       70.63       75.86      9.53 o 
   1   2  19        0.53        1.10      3.03 o 
   2   2  19        4.75        2.11      4.13 o 
   3   2  19       31.74       26.07      4.11 o 
   4   2  19       91.14       87.94     11.19 o 
   5   2  19       93.18       95.90      6.64 o 
   6   2  19      122.47      117.21      7.21 o 
   7   2  19       53.57       55.63      6.19 o 
   8   2  19        1.28        0.93      3.63 o 
   9   2  19        8.86        0.74      3.89 o 
  10   2  19       28.94       26.29      7.95 o 
  11   2  19       38.57       38.86      5.79 o 
  12   2  19        5.96        2.40      4.38 o 
  13   2  19        1.76        4.72      6.63 o 
 -12   3  19       23.69       30.57      7.40 o 
 -11   3  19        0.73        2.37      6.11 o 
 -10   3  19        6.75        4.63      6.12 o 
  -9   3  19       28.06       35.65      7.08 o 
  -8   3  19        2.28        9.86      5.78 o 
  -7   3  19        4.63        6.59      4.54 o 
  -6   3  19        2.29        6.14      4.46 o 
  -5   3  19       28.41       32.27      5.37 o 
  -4   3  19      271.58      265.92      9.65 o 
  -3   3  19       58.07       54.96      4.64 o 
  -2   3  19       28.03       24.43      4.47 o 
  -1   3  19        2.33       -0.37      3.80 o 
   0   3  19       32.05       38.26      5.28 o 
   1   3  19       14.10       10.67      3.86 o 
   2   3  19       68.63       61.92      5.29 o 
   3   3  19        4.07        6.35      3.61 o 
   4   3  19       68.86       58.85      6.83 o 
   5   3  19        0.60       -1.98      4.67 o 
   6   3  19        9.59        4.30      4.11 o 
   7   3  19       27.75       20.63      6.09 o 
   8   3  19        6.85       11.00      4.19 o 
   9   3  19        1.09       -2.46      3.95 o 
  10   3  19        5.66        1.83     11.52 o 
  11   3  19        1.85        3.62      4.44 o 
  12   3  19        0.68       -4.32      6.01 o 
 -11   4  19       17.85        4.03      8.03 o 
 -10   4  19        4.57       13.46     10.35 o 
  -9   4  19        0.04       -3.25      7.24 o 
  -8   4  19        2.04       -0.29      5.71 o 
  -7   4  19        1.43        4.03      5.67 o 
  -6   4  19       41.00       50.74      7.79 o 
  -5   4  19       18.68       21.14      6.18 o 
  -4   4  19       12.48       22.37      6.36 o 
  -3   4  19       23.24       29.99      6.77 o 
  -2   4  19       25.17       26.96      4.46 o 
  -1   4  19       13.07       15.93      4.49 o 
   0   4  19       50.74       50.60      5.65 o 
   1   4  19        3.19       10.17      4.18 o 
   2   4  19       21.22       19.64      7.21 o 
   3   4  19        1.49        0.02      4.75 o 
   4   4  19       49.38       46.66      7.29 o 
   5   4  19        0.12       -0.26      3.93 o 
   6   4  19        2.09        4.86      4.55 o 
   7   4  19        0.26       -3.27     11.12 o 
   8   4  19        5.37       14.34      5.04 o 
   9   4  19        0.02        0.52      5.52 o 
  10   4  19        0.10       -6.76      8.81 o 
  -9   5  19        1.55       11.47      8.70 o 
  -8   5  19        1.21       12.76      6.21 o 
  -7   5  19        8.22       18.22      6.49 o 
  -6   5  19       13.77       26.03      6.77 o 
  -5   5  19        3.19        1.68      5.89 o 
  -4   5  19        3.50       11.41      6.20 o 
  -3   5  19        0.00       -5.11      5.91 o 
  -2   5  19       38.27       47.10      6.44 o 
  -1   5  19       30.24       33.38      5.50 o 
   0   5  19        0.36        0.95      4.16 o 
   1   5  19        1.46        1.69      4.26 o 
   2   5  19       33.37       37.16      6.10 o 
   3   5  19        9.68        6.03      4.96 o 
   4   5  19        3.75        2.88      6.43 o 
   5   5  19        6.29        1.76      4.64 o 
   6   5  19       25.49       18.30      5.54 o 
   7   5  19        0.50       -0.42      4.41 o 
   8   5  19        2.13        6.07      6.58 o 
  -5   6  19        1.31       -2.10      6.40 o 
  -4   6  19        6.49       23.10      6.75 o 
  -3   6  19        5.48       13.87      6.85 o 
  -2   6  19        3.00       13.01      6.69 o 
  -1   6  19        0.34       10.92      5.18 o 
   0   6  19        0.20        4.02      5.52 o 
   1   6  19        4.61       12.53     14.13 o 
   2   6  19        1.14        0.37      6.13 o 
   3   6  19       11.12        4.65      5.78 o 
   4   6  19        5.69       18.76      8.60 o 
   5   6  19       26.29       38.43      7.14 o 
 -12   0  20       48.28       41.10      8.26 o 
 -10   0  20       15.41       24.88      6.97 o 
  -8   0  20        9.04       20.23      6.08 o 
  -6   0  20       64.50       74.14     12.58 o 
  -4   0  20      294.31      276.24     13.23 o 
  -2   0  20       10.56        7.41      6.70 o 
   0   0  20      422.11      418.24     14.66 o 
   2   0  20      458.73      461.86     15.19 o 
   4   0  20       27.74       21.29      4.77 o 
   6   0  20      144.89      140.81     11.30 o 
   8   0  20       43.53       33.11      7.87 o 
  10   0  20      109.87      124.78     11.96 o 
  12   0  20        0.61        5.93      6.72 o 
 -13   1  20        0.12      -10.62     11.80 o 
 -12   1  20        0.50        2.28      6.47 o 
 -11   1  20        4.28        0.02      6.51 o 
 -10   1  20        0.36        4.59      5.19 o 
  -9   1  20       10.23       14.02      7.79 o 
  -8   1  20       41.66       53.27      7.45 o 
  -7   1  20        9.17        7.55      5.44 o 
  -6   1  20        9.90       16.46      5.59 o 
  -5   1  20        7.27       16.37      3.79 o 
  -4   1  20        2.69       -2.47      2.47 o 
  -3   1  20       59.90       63.50      4.40 o 
  -2   1  20       11.66       10.70      3.40 o 
  -1   1  20        8.03        9.70      2.90 o 
   0   1  20       27.97       29.16      4.01 o 
   1   1  20      166.89      174.56      6.95 o 
   2   1  20      113.84      103.76      6.44 o 
   3   1  20        0.39       -3.06      3.06 o 
   4   1  20       17.41       12.50      3.70 o 
   5   1  20      280.36      300.51     11.53 o 
   6   1  20        9.46        4.90      3.75 o 
   7   1  20       31.80       23.03      4.65 o 
   8   1  20       75.53       73.63     10.02 o 
   9   1  20       13.82       15.69      4.41 o 
  10   1  20        1.00        0.69      3.52 o 
  11   1  20       10.44       10.55      4.70 o 
  12   1  20        0.75        4.17      5.76 o 
  13   1  20        0.72       -0.41      4.49 o 
 -13   2  20        6.81        3.27      6.81 o 
 -12   2  20        5.60       11.58      6.78 o 
 -11   2  20       30.84       22.77      8.60 o 
 -10   2  20       16.72       12.54      8.18 o 
  -9   2  20       16.58       17.59      6.40 o 
  -8   2  20        0.02       -0.09      6.23 o 
  -7   2  20       18.17        8.27      7.50 o 
  -6   2  20       39.15       26.44      7.75 o 
  -5   2  20       13.04       16.99      4.39 o 
  -4   2  20       44.49       24.27      5.03 o 
  -3   2  20       51.81       49.30      4.97 o 
  -2   2  20       37.99       48.37      4.33 o 
  -1   2  20       37.94       38.27      5.23 o 
   0   2  20        0.21        7.57      3.69 o 
   1   2  20      137.54      138.34      6.84 o 
   2   2  20      281.85      316.01      9.33 o 
   3   2  20        6.78        5.07      3.51 o 
   4   2  20      209.45      202.35      7.83 o 
   5   2  20        0.06        2.20      3.87 o 
   6   2  20        0.04        5.15      4.28 o 
   7   2  20       28.46       22.83      5.08 o 
   8   2  20      229.49      240.57     11.01 o 
   9   2  20       36.25       45.35      5.97 o 
  10   2  20       22.46       23.69     10.57 o 
  11   2  20       30.74       37.91      5.86 o 
  12   2  20       12.98       11.87      9.54 o 
 -12   3  20       19.34       20.55      7.36 o 
 -11   3  20        0.91       -2.66      6.03 o 
 -10   3  20        5.79       18.30      6.71 o 
  -9   3  20        7.94        7.35      6.07 o 
  -8   3  20        6.17       10.48      6.44 o 
  -7   3  20       12.69       13.11      4.84 o 
  -6   3  20        0.74        2.60      4.40 o 
  -5   3  20        1.56        1.76      4.32 o 
  -4   3  20       20.97       27.50      6.33 o 
  -3   3  20       34.07       33.04      4.56 o 
  -2   3  20       36.41       39.32      5.75 o 
  -1   3  20       19.81       20.02      4.15 o 
   0   3  20        3.40        2.28      4.50 o 
   1   3  20        0.09       -0.16      3.26 o 
   2   3  20        8.70       10.02      4.00 o 
   3   3  20       17.56       17.64      4.15 o 
   4   3  20        1.18       -1.52      3.89 o 
   5   3  20        1.39       -1.49      3.68 o 
   6   3  20       11.61        2.24      4.68 o 
   7   3  20        2.65        9.07      7.72 o 
   8   3  20        0.07        2.08      5.08 o 
   9   3  20        0.39       -3.88      4.35 o 
  10   3  20       33.34       34.02      9.47 o 
  11   3  20        0.51       -1.99      4.23 o 
 -10   4  20        0.00        8.44      6.80 o 
  -9   4  20        7.29        8.06      9.39 o 
  -8   4  20        0.70        3.98      5.93 o 
  -7   4  20       17.63       14.40      5.16 o 
  -6   4  20        8.79        1.90      5.41 o 
  -5   4  20       31.63       12.25      6.04 o 
  -4   4  20        2.37       11.57      5.67 o 
  -3   4  20       40.48       41.35      6.95 o 
  -2   4  20       14.99       17.20      6.05 o 
  -1   4  20       10.23       11.68      4.13 o 
   0   4  20        2.83       13.18      4.25 o 
   1   4  20       24.61       29.33      5.84 o 
   2   4  20       13.71       24.49      4.53 o 
   3   4  20        4.28       16.15      5.31 o 
   4   4  20       11.74       14.22      6.37 o 
   5   4  20        4.46        7.91      7.28 o 
   6   4  20        0.01        0.02      4.85 o 
   7   4  20        8.92       13.80     10.77 o 
   8   4  20        0.12        1.67      8.51 o 
   9   4  20        0.94       -2.19      6.26 o 
  10   4  20        0.60       -7.12      7.81 o 
  -8   5  20       17.22       23.09      9.09 o 
  -7   5  20        2.11        9.74      7.12 o 
  -6   5  20        4.87       14.70      6.65 o 
  -5   5  20       18.99       17.74      6.37 o 
  -4   5  20       11.56       23.84      6.83 o 
  -3   5  20       21.94       22.03      6.79 o 
  -2   5  20        3.56       -2.16      5.72 o 
  -1   5  20        1.84        7.67      4.90 o 
   0   5  20       13.53       17.47      6.12 o 
   1   5  20       10.29       26.69      4.97 o 
   2   5  20        0.14       17.44      9.15 o 
   3   5  20        0.01        8.62      6.13 o 
   4   5  20        5.76       12.13      6.66 o 
   5   5  20       11.76       23.15      8.34 o 
   6   5  20        2.44        5.81      5.17 o 
   7   5  20        1.75        6.18      9.82 o 
  -4   6  20        0.13       20.37     13.19 o 
  -3   6  20        2.03        2.59      6.63 o 
  -2   6  20        4.96        5.68      6.87 o 
  -1   6  20        1.12        6.42      6.79 o 
   0   6  20        1.39        3.93      5.76 o 
   1   6  20        0.01        6.28     11.66 o 
   2   6  20        2.04       -2.55      5.60 o 
   3   6  20        0.00       -1.24      5.44 o 
 -13   0  21       14.48        6.20     10.93 o 
 -11   0  21       27.22       42.15      8.04 o 
  -9   0  21        9.37        4.78      9.13 o 
  -7   0  21        0.12        8.82     13.37 o 
  -5   0  21        0.24       -4.83     13.91 o 
  -3   0  21      290.78      279.03     34.97 o 
  -1   0  21      146.94      127.52     12.22 o 
   1   0  21       14.79       17.81      5.31 o 
   3   0  21      101.32       90.18      7.32 o 
   5   0  21        0.45        6.21      5.96 o 
   7   0  21       16.69       16.05      6.16 o 
   9   0  21       12.19        7.11      6.26 o 
  11   0  21        9.91       11.40      6.72 o 
 -13   1  21        1.05        4.03      6.40 o 
 -12   1  21       14.01       15.26      6.62 o 
 -11   1  21        3.49        6.07      5.66 o 
 -10   1  21       14.94       16.21      8.93 o 
  -9   1  21        1.53       12.11      5.89 o 
  -8   1  21        8.47        9.10      5.90 o 
  -7   1  21        2.64       -0.30      5.35 o 
  -6   1  21       22.20       30.18      8.99 o 
  -5   1  21        3.20        4.07      3.32 o 
  -4   1  21       28.36       33.04      3.57 o 
  -3   1  21       14.05       17.33      3.13 o 
  -2   1  21      176.95      162.42      6.87 o 
  -1   1  21       46.70       34.55      4.35 o 
   0   1  21       39.96       30.96      4.38 o 
   1   1  21       33.29       30.24      4.40 o 
   2   1  21       16.71       13.29      3.79 o 
   3   1  21       46.57       43.17      4.82 o 
   4   1  21        0.60        1.94      3.35 o 
   5   1  21       80.27       74.76      6.71 o 
   6   1  21      147.41      167.11     16.41 o 
   7   1  21       35.56       35.67      5.50 o 
   8   1  21       70.81       75.86      6.77 o 
   9   1  21       16.38       23.28      4.99 o 
  10   1  21        6.00        1.50      3.75 o 
  11   1  21        2.46       -3.42      3.82 o 
  12   1  21       10.65       17.26      5.17 o 
 -12   2  21        4.49        3.71      6.22 o 
 -11   2  21        0.90        1.60      6.20 o 
 -10   2  21       40.11       64.73      9.59 o 
  -9   2  21        7.22       15.15      6.58 o 
  -8   2  21        0.84       -2.38      5.41 o 
  -7   2  21        5.54        5.16      6.16 o 
  -6   2  21       16.72       21.93      4.57 o 
  -5   2  21        3.51        2.27      3.95 o 
  -4   2  21      124.80      111.91      7.50 o 
  -3   2  21       27.86       26.95      5.47 o 
  -2   2  21      145.66      146.48      7.67 o 
  -1   2  21       40.54       31.62      4.17 o 
   0   2  21      301.34      299.33      9.20 o 
   1   2  21       43.17       47.39      4.72 o 
   2   2  21       74.10       70.37      9.25 o 
   3   2  21        8.06        9.02      4.04 o 
   4   2  21        1.99        0.52      3.55 o 
   5   2  21      132.10      140.53     11.77 o 
   6   2  21      102.38      112.63      9.36 o 
   7   2  21       15.60        9.35      4.42 o 
   8   2  21       92.57      105.79     11.47 o 
   9   2  21        0.00        2.90      6.37 o 
  10   2  21       17.81       22.47     11.63 o 
  11   2  21       31.29       31.87      6.01 o 
 -11   3  21        3.90        0.39      5.93 o 
 -10   3  21        1.17       -5.79      6.08 o 
  -9   3  21        2.18        8.02      6.92 o 
  -8   3  21        7.88        9.08      6.32 o 
  -7   3  21        0.13       -5.85      5.85 o 
  -6   3  21        0.53        4.08      4.40 o 
  -5   3  21        6.84       16.02      4.84 o 
  -4   3  21       28.40       22.85      5.94 o 
  -3   3  21       22.40       13.79      6.02 o 
  -2   3  21        6.19        3.13      3.49 o 
  -1   3  21       17.39       16.38      4.04 o 
   0   3  21       78.15       75.34      5.77 o 
   1   3  21        9.15       -0.26      3.45 o 
   2   3  21       48.96       48.57      5.26 o 
   3   3  21        0.01       -1.71      3.64 o 
   4   3  21        0.47        7.78      4.20 o 
   5   3  21       13.56       11.93      6.32 o 
   6   3  21        0.31       -2.42      5.72 o 
   7   3  21        1.02       -6.45      6.45 o 
   8   3  21        0.12       -3.39      4.20 o 
   9   3  21        0.10       -3.88      4.39 o 
  10   3  21       16.99       14.95      5.19 o 
  -9   4  21        7.04        4.30      6.49 o 
  -8   4  21       11.81       25.13      7.41 o 
  -7   4  21        3.13        0.56      7.06 o 
  -6   4  21       16.86       30.63      6.58 o 
  -5   4  21       32.50       35.49      6.60 o 
  -4   4  21       12.34       16.77      5.64 o 
  -3   4  21        0.14       11.88      5.78 o 
  -2   4  21        1.81        3.63      5.08 o 
  -1   4  21        0.20       -2.55      4.12 o 
   0   4  21        6.77        9.35      4.34 o 
   1   4  21        0.16        8.70      4.32 o 
   2   4  21        0.31        1.25      3.73 o 
   3   4  21        1.60        3.62      3.80 o 
   4   4  21       12.98       24.03      5.10 o 
   5   4  21        4.51       10.39      4.26 o 
   6   4  21        0.13        2.69      5.99 o 
   7   4  21        1.96       -5.03      7.27 o 
   8   4  21        0.23        4.78      4.39 o 
   9   4  21        4.46        4.56      5.84 o 
  -7   5  21        0.02       12.55      6.14 o 
  -6   5  21        0.73        4.55      5.95 o 
  -5   5  21        7.33       12.63      7.03 o 
  -4   5  21        7.69        2.27      7.12 o 
  -3   5  21       21.13       37.94      7.59 o 
  -2   5  21        5.44       18.17      7.13 o 
  -1   5  21        2.13        3.20      4.62 o 
   0   5  21       16.07       17.62      4.91 o 
   1   5  21        1.53       11.82      4.80 o 
   2   5  21        2.45        2.35      6.27 o 
   3   5  21        0.84       -1.59      4.60 o 
   4   5  21        0.58        4.57      4.91 o 
   5   5  21        0.71        1.00      8.02 o 
   6   5  21        0.04        1.04      4.85 o 
 -12   0  22        4.63        5.22     16.62 o 
 -10   0  22        0.43        4.55     15.13 o 
  -8   0  22        7.61       18.51     14.67 o 
  -6   0  22       11.08      -11.40     12.45 o 
  -4   0  22       17.88       20.81      5.11 o 
  -2   0  22       56.46       48.10      6.65 o 
   0   0  22      157.25      134.06     18.92 o 
   2   0  22      140.75      146.66     10.86 o 
   4   0  22       14.59       15.93      6.37 o 
   6   0  22        0.44       -4.99      4.99 o 
   8   0  22       19.30       14.52      6.98 o 
  10   0  22        1.17        0.61      5.62 o 
  12   0  22       19.00       13.78      7.59 o 
 -12   1  22        3.98       -5.20      7.31 o 
 -11   1  22       27.49       31.06      7.57 o 
 -10   1  22        3.66        1.11      5.84 o 
  -9   1  22        0.32        0.11      5.66 o 
  -8   1  22        2.25       -2.14      9.05 o 
  -7   1  22       16.63       25.77      7.36 o 
  -6   1  22        1.38       12.39      5.64 o 
  -5   1  22       23.16       28.43      6.75 o 
  -4   1  22        0.89        2.11      4.47 o 
  -3   1  22       86.50       74.03      6.35 o 
  -2   1  22       26.75       27.99      4.12 o 
  -1   1  22       60.17       55.74      5.02 o 
   0   1  22       74.94       79.34      9.17 o 
   1   1  22       52.03       53.41      5.43 o 
   2   1  22       70.31       54.17      5.31 o 
   3   1  22       72.42       82.38      9.04 o 
   4   1  22       10.27        4.40      3.61 o 
   5   1  22       50.45       47.12      6.58 o 
   6   1  22        3.16       -2.63      3.45 o 
   7   1  22       27.03       28.38      5.30 o 
   8   1  22       63.03       76.36     12.67 o 
   9   1  22       21.16       27.42      5.02 o 
  10   1  22       36.86       35.38      5.84 o 
  11   1  22       30.06       41.48     15.10 o 
 -11   2  22        0.52       -2.13     10.61 o 
 -10   2  22       13.48       13.05      6.97 o 
  -9   2  22       36.40       29.45      7.46 o 
  -8   2  22        1.15        5.29      6.74 o 
  -7   2  22        3.32       -6.95      8.52 o 
  -6   2  22       15.08       25.44     11.05 o 
  -5   2  22        3.70        0.48      4.05 o 
  -4   2  22       11.49        3.95      4.18 o 
  -3   2  22        5.93       -0.80      3.62 o 
  -2   2  22       32.78       41.25      5.35 o 
  -1   2  22      295.17      305.21     11.20 o 
   0   2  22       55.38       52.20      5.51 o 
   1   2  22       48.55       52.35      5.49 o 
   2   2  22        0.67       -2.88      3.18 o 
   3   2  22       53.33       55.53      5.54 o 
   4   2  22        4.59        1.82      4.19 o 
   5   2  22       16.52       18.67      4.81 o 
   6   2  22        8.90       10.05      4.26 o 
   7   2  22       49.83       48.40      8.12 o 
   8   2  22        7.76       10.35      4.64 o 
   9   2  22        6.51       -0.62      3.95 o 
  10   2  22        0.20        3.00      4.07 o 
  11   2  22       12.28        6.50      4.93 o 
 -10   3  22        0.49        3.48      6.88 o 
  -9   3  22       15.63       17.23      7.24 o 
  -8   3  22        9.58        4.56      8.42 o 
  -7   3  22        9.42        4.77      7.41 o 
  -6   3  22        5.10        9.99      4.70 o 
  -5   3  22        2.06        2.38      4.70 o 
  -4   3  22        7.00        4.84      5.10 o 
  -3   3  22        1.17        4.90      5.01 o 
  -2   3  22        0.46        0.95      3.40 o 
  -1   3  22       95.30      101.69      6.26 o 
   0   3  22       54.29       50.52      5.32 o 
   1   3  22        0.05       -1.54      3.80 o 
   2   3  22        9.70       17.36      4.16 o 
   3   3  22        5.52        5.04      5.38 o 
   4   3  22        9.85       21.82      9.53 o 
   5   3  22        0.11        2.47      3.92 o 
   6   3  22        1.79        1.70      4.19 o 
   7   3  22        1.46        5.38      4.42 o 
   8   3  22       23.85       27.29      5.80 o 
   9   3  22        0.00        2.05      4.29 o 
  10   3  22        1.37       -1.83      5.29 o 
  -9   4  22        3.04        0.00      6.73 o 
  -8   4  22        7.09       13.70      8.61 o 
  -7   4  22       26.60       43.15      9.91 o 
  -6   4  22        1.71        9.19      5.42 o 
  -5   4  22        2.80        2.35      5.43 o 
  -4   4  22       17.60       26.77      6.65 o 
  -3   4  22        7.12        4.67      7.18 o 
  -2   4  22       13.16       16.75     11.11 o 
  -1   4  22        1.73        5.05      3.99 o 
   0   4  22        0.15        0.74      3.70 o 
   1   4  22        8.61       24.20      4.58 o 
   2   4  22       12.75       22.83      4.48 o 
   3   4  22        0.63        7.07      5.17 o 
   4   4  22        0.98        4.47      4.06 o 
   5   4  22        0.82        9.35      4.45 o 
   6   4  22        3.46        2.98      4.34 o 
   7   4  22        0.01       -1.84      4.06 o 
   8   4  22        3.14       11.57      4.79 o 
  -6   5  22       28.62       50.40      8.04 o 
  -5   5  22        1.75        4.99      6.33 o 
  -4   5  22        4.96       12.17      6.22 o 
  -3   5  22       10.94       13.96      6.28 o 
  -2   5  22        4.78       11.61      6.61 o 
  -1   5  22        4.56        5.39      7.55 o 
   0   5  22       40.24       55.83      8.66 o 
   1   5  22       10.98       12.82      5.01 o 
   2   5  22        3.07        3.61      5.36 o 
   3   5  22        8.06       15.86      5.40 o 
   4   5  22        0.00        6.16      4.83 o 
   5   5  22        5.74        2.33      5.78 o 
 -11   0  23        1.56       -0.59     15.26 o 
  -9   0  23        8.20       17.46     15.06 o 
  -7   0  23        0.98       19.91     16.00 o 
  -5   0  23        1.16       21.30     16.34 o 
  -3   0  23       24.81       32.44      5.99 o 
  -1   0  23        5.05       11.00      5.23 o 
   1   0  23       18.58       21.60      9.43 o 
   3   0  23        7.40        4.68      5.37 o 
   5   0  23        0.48       -5.06      5.06 o 
   7   0  23       11.03        8.03      6.14 o 
   9   0  23        3.27        5.98      6.37 o 
  11   0  23        8.50        9.54      6.88 o 
 -11   1  23        3.88        5.03      6.29 o 
 -10   1  23        0.04       13.76     11.77 o 
  -9   1  23       10.41       16.62     13.50 o 
  -8   1  23        8.28        4.48     10.75 o 
  -7   1  23        1.17        1.41     10.19 o 
  -6   1  23       23.23       20.55     11.64 o 
  -5   1  23        0.02       -9.85      9.85 o 
  -4   1  23        0.60       -0.79      4.34 o 
  -3   1  23        2.88        5.00      3.31 o 
  -2   1  23       87.27       86.34      5.68 o 
  -1   1  23       44.10       44.21      5.12 o 
   0   1  23        0.97        4.35      3.45 o 
   1   1  23       29.74       24.39      5.63 o 
   2   1  23       91.36       94.71      6.41 o 
   3   1  23       22.13       23.66      4.28 o 
   4   1  23        0.02        4.96      3.58 o 
   5   1  23        1.31        5.91      7.82 o 
   6   1  23        0.48        2.20      3.90 o 
   7   1  23        0.06       -3.36      3.73 o 
   8   1  23        0.62       -0.06      3.89 o 
   9   1  23       19.32       17.19      5.14 o 
  10   1  23       27.79       27.67      5.49 o 
  11   1  23        1.10        5.21      4.54 o 
 -11   2  23        5.43        2.19      6.82 o 
 -10   2  23        0.22       -3.91      5.94 o 
  -9   2  23        0.02        2.12      7.62 o 
  -8   2  23        1.13        6.08      6.35 o 
  -7   2  23       26.78       31.39     13.54 o 
  -6   2  23        7.21        4.44      5.98 o 
  -5   2  23       16.28       17.17      5.63 o 
  -4   2  23       49.42       57.85      5.92 o 
  -3   2  23        7.18        8.79      5.39 o 
  -2   2  23        0.06        0.70      4.62 o 
  -1   2  23       15.36       10.84      4.00 o 
   0   2  23      126.90      117.82      8.51 o 
   1   2  23       69.09       69.31      5.93 o 
   2   2  23       63.46       66.71      6.00 o 
   3   2  23        0.05        5.78      3.97 o 
   4   2  23       40.13       44.12      6.10 o 
   5   2  23        0.02        4.39      4.33 o 
   6   2  23       66.41       55.84     10.85 o 
   7   2  23       39.26       40.31      9.86 o 
   8   2  23        5.14        3.24      5.22 o 
   9   2  23        5.06       11.56      4.90 o 
  10   2  23        0.06       -0.03     12.19 o 
  -9   3  23        0.85       -1.66      6.17 o 
  -8   3  23        0.20       -3.70     10.34 o 
  -7   3  23        0.39        1.13      6.65 o 
  -6   3  23        0.49        8.74      6.68 o 
  -5   3  23        6.05        7.69      8.52 o 
  -4   3  23        4.13       16.79      8.41 o 
  -3   3  23        0.39        5.12      7.31 o 
  -2   3  23       25.93       20.16      5.07 o 
  -1   3  23        0.00        5.55      5.12 o 
   0   3  23        0.21        1.09      3.68 o 
   1   3  23        0.79        0.60      3.60 o 
   2   3  23       30.97       28.66      5.02 o 
   3   3  23       18.74        9.56      4.30 o 
   4   3  23        2.26       -4.16      4.16 o 
   5   3  23        1.63       -2.39      3.68 o 
   6   3  23        0.66        1.65      4.93 o 
   7   3  23        3.28       -3.07      4.24 o 
   8   3  23        1.67        0.78      4.80 o 
   9   3  23        0.01       -4.48      4.48 o 
  -8   4  23        0.65       17.19      8.35 o 
  -7   4  23        3.38       23.12      9.14 o 
  -6   4  23        0.61        4.98      6.23 o 
  -5   4  23        9.08       18.72      7.82 o 
  -4   4  23        3.27       14.54      6.23 o 
  -3   4  23        6.37       10.68      5.90 o 
  -2   4  23       11.81       23.20      6.12 o 
  -1   4  23        4.45       14.81      4.17 o 
   0   4  23       20.17       42.74      5.29 o 
   1   4  23        0.03        9.78      3.97 o 
   2   4  23        3.17        8.46      4.17 o 
   3   4  23       11.62       21.60      5.73 o 
   4   4  23        1.44        0.07      4.35 o 
   5   4  23        1.65        1.67      4.20 o 
   6   4  23        0.49        9.65      4.66 o 
   7   4  23        3.08        1.06      5.15 o 
  -4   5  23        0.53        9.81      7.71 o 
  -3   5  23       10.18       19.73      6.59 o 
  -2   5  23        1.93        5.54      7.09 o 
  -1   5  23        2.58        6.86      8.62 o 
   0   5  23       15.96       33.01      5.77 o 
   1   5  23        0.03        2.41      5.61 o 
   2   5  23        0.05        9.49      8.67 o 
   3   5  23        1.48        2.87      4.98 o 
   4   5  23        7.81        5.86     16.54 o 
 -10   0  24        0.35       16.13     17.59 o 
  -8   0  24       14.04      -14.83     14.83 o 
  -6   0  24       41.21       65.98     19.05 o 
  -4   0  24        1.04       -6.42     14.55 o 
  -2   0  24        2.56       -0.66      4.56 o 
   0   0  24        7.63       10.10      4.95 o 
   2   0  24        0.03        8.74      5.88 o 
   4   0  24        0.10        9.28      6.21 o 
   6   0  24       11.43       14.03      6.93 o 
   8   0  24        0.07        6.57      6.65 o 
  10   0  24        0.65        3.71      6.37 o 
 -10   1  24       12.82        1.73     20.67 o 
  -9   1  24       13.55       17.02     14.38 o 
  -8   1  24       12.78       13.17     11.23 o 
  -7   1  24       12.55        2.35     10.65 o 
  -6   1  24        8.84        2.43     10.00 o 
  -5   1  24        8.76      -10.50     10.74 o 
  -4   1  24        0.21        1.79      8.38 o 
  -3   1  24        0.25        2.27      3.05 o 
  -2   1  24        2.45        4.13      3.30 o 
  -1   1  24        3.19        3.23      3.49 o 
   0   1  24        2.44        3.39      3.69 o 
   1   1  24       16.82       13.77      4.65 o 
   2   1  24        7.01       14.18      4.09 o 
   3   1  24        7.31        5.54      5.92 o 
   4   1  24       15.39       19.69      7.08 o 
   5   1  24        0.89       -0.79      3.79 o 
   6   1  24        1.83        3.59      3.97 o 
   7   1  24       10.20        8.05      4.30 o 
   8   1  24        5.22        0.76      5.28 o 
   9   1  24        8.74        4.11      4.42 o 
  10   1  24        5.95        4.97      4.58 o 
 -10   2  24        9.92       16.71      7.56 o 
  -9   2  24        0.13      -10.37     10.37 o 
  -8   2  24        3.03       -4.35     14.49 o 
  -7   2  24        7.71        6.98      6.73 o 
  -6   2  24        1.63       -4.51     13.96 o 
  -5   2  24       63.06       66.04      7.01 o 
  -4   2  24        4.74        7.27      8.33 o 
  -3   2  24        1.83        7.34     11.06 o 
  -2   2  24        1.58        4.50      3.50 o 
  -1   2  24        0.21        0.67      3.56 o 
   0   2  24       27.14       29.50      4.54 o 
   1   2  24        3.98        7.08      3.84 o 
   2   2  24        7.17        9.11      6.76 o 
   3   2  24       50.22       48.81      5.64 o 
   4   2  24       17.27       16.27      5.07 o 
   5   2  24        1.36        7.59      4.77 o 
   6   2  24        0.75        3.15      4.36 o 
   7   2  24        7.00       10.06      4.72 o 
   8   2  24        3.49        0.36      5.98 o 
   9   2  24        0.09       -3.78      3.92 o 
  -9   3  24        4.34       13.09      7.78 o 
  -8   3  24        1.06       -6.20      6.20 o 
  -7   3  24        7.06       -2.90      7.92 o 
  -6   3  24        3.61        0.34      7.29 o 
  -5   3  24        8.39       13.11      6.95 o 
  -4   3  24        1.62        6.78      5.01 o 
  -3   3  24       10.73       10.21      5.16 o 
  -2   3  24        0.00        7.36      5.07 o 
  -1   3  24       14.00        9.62      4.18 o 
   0   3  24        9.82       12.32      4.09 o 
   1   3  24       40.57       38.64      5.37 o 
   2   3  24        1.41        9.26      4.13 o 
   3   3  24        0.01       -3.03      3.64 o 
   4   3  24       24.83       26.84     10.85 o 
   5   3  24       40.17       38.19      6.38 o 
   6   3  24        0.07        0.90      4.37 o 
   7   3  24        7.17       -0.17      4.48 o 
   8   3  24       14.37       14.12      5.26 o 
  -6   4  24       10.17       13.14      5.65 o 
  -5   4  24        0.16        6.60      5.40 o 
  -4   4  24        0.27       -0.26      5.24 o 
  -3   4  24       26.36       43.19      8.32 o 
  -2   4  24        0.29        3.68      5.18 o 
  -1   4  24       20.05       29.36      4.86 o 
   0   4  24        0.02        4.00      3.92 o 
   1   4  24        0.09        2.69      3.98 o 
   2   4  24        3.18       15.00      4.50 o 
   3   4  24       14.43       18.81      4.94 o 
   4   4  24       11.43       24.70      5.36 o 
   5   4  24        0.07        5.18      4.51 o 
   6   4  24        0.47       10.95      4.59 o 
  -1   5  24        6.53       19.79      6.51 o 
   0   5  24        2.24       13.07     12.02 o 
   1   5  24        0.46        5.14     14.73 o 
  -9   0  25       61.33       87.25     22.60 o 
  -7   0  25        0.28       20.04     17.56 o 
  -5   0  25        1.89       -0.38     15.52 o 
  -3   0  25       29.27       34.86      8.65 o 
  -1   0  25       12.46        3.93      4.72 o 
   1   0  25       15.35       10.23      6.01 o 
   3   0  25        1.76        6.03      5.27 o 
   5   0  25       12.40       15.13      6.75 o 
   7   0  25       33.17       34.28      8.79 o 
   9   0  25       24.52       21.65      7.18 o 
 -10   1  25       12.77        4.32     12.97 o 
  -9   1  25       16.75       26.71     13.84 o 
  -8   1  25        1.04        8.46     12.25 o 
  -7   1  25        7.22        1.50     10.54 o 
  -6   1  25        1.76        4.55     11.95 o 
  -5   1  25        2.28       -0.47     10.92 o 
  -4   1  25        7.85       15.39      5.12 o 
  -3   1  25        1.26        1.90      4.68 o 
  -2   1  25        1.08        0.98      4.17 o 
  -1   1  25        0.00        2.37      3.23 o 
   0   1  25        9.47        9.43      3.95 o 
   1   1  25        4.85        0.56      4.26 o 
   2   1  25       17.88       11.96      3.87 o 
   3   1  25       16.05       14.52      3.96 o 
   4   1  25        5.21        1.63      4.12 o 
   5   1  25       25.57       28.58      7.03 o 
   6   1  25        8.40        3.23      8.18 o 
   7   1  25       11.73        9.87      4.69 o 
   8   1  25        0.06        7.26      4.28 o 
   9   1  25        8.35        2.00      4.44 o 
  -9   2  25        1.16       -6.07     12.22 o 
  -8   2  25        4.13      -11.78     11.78 o 
  -7   2  25        3.51       -3.43     11.85 o 
  -6   2  25        7.02       -9.39     15.84 o 
  -5   2  25        1.86       21.14     15.82 o 
  -4   2  25       18.94       29.92      8.78 o 
  -3   2  25        6.49       14.22     16.30 o 
  -2   2  25        3.50        8.23      3.68 o 
  -1   2  25        1.90        1.96      4.13 o 
   0   2  25        3.07       -0.25      5.03 o 
   1   2  25       12.76       15.17      4.39 o 
   2   2  25       12.74       12.58      4.30 o 
   3   2  25       15.77       14.55      4.43 o 
   4   2  25       25.07       30.42      5.46 o 
   5   2  25       11.56       14.78      5.04 o 
   6   2  25        6.87       23.02      5.65 o 
   7   2  25        3.99        3.07      4.82 o 
   8   2  25        0.81       -4.00      4.27 o 
  -7   3  25        2.80       -0.96     12.74 o 
  -6   3  25       11.26       18.43      8.15 o 
  -5   3  25        8.52       22.70      5.82 o 
  -4   3  25       25.70       30.60      7.75 o 
  -3   3  25       21.01       11.90      6.47 o 
  -2   3  25       26.03       41.59      7.88 o 
  -1   3  25        9.74       12.88      4.53 o 
   0   3  25       10.12       19.06      4.61 o 
   1   3  25       33.81       40.57      6.59 o 
   2   3  25        3.65        2.97      4.15 o 
   3   3  25       38.62       37.74      6.39 o 
   4   3  25       26.31       38.78      6.46 o 
   5   3  25        3.29        9.81      4.96 o 
   6   3  25       19.02       20.04      5.86 o 
   7   3  25        4.31       -0.74      4.68 o 
  -5   4  25        1.64       11.39      5.63 o 
  -4   4  25        1.87        2.84      5.39 o 
  -3   4  25        3.99        4.29      5.30 o 
  -2   4  25        0.03        6.22      5.39 o 
  -1   4  25       20.02       27.73      6.55 o 
   0   4  25       15.63       18.08      5.32 o 
   1   4  25        2.47       23.37      5.75 o 
   2   4  25        2.33        9.50      4.36 o 
   3   4  25        7.91       29.01      5.93 o 
   4   4  25        0.56        5.10      4.57 o 
  -8   0  26        3.28       -6.62     18.53 o 
  -6   0  26       20.91       59.69     21.09 o 
  -4   0  26        7.32        9.79     15.77 o 
  -2   0  26        3.40       -3.54      6.43 o 
   0   0  26       55.91       66.24      9.31 o 
   2   0  26       37.41       32.34      7.23 o 
   4   0  26        2.61       -4.50      5.52 o 
   6   0  26       19.61       24.31      8.13 o 
   8   0  26       14.20        0.13      6.21 o 
  -9   1  26        8.42       -8.94     12.98 o 
  -8   1  26        5.39       15.12     13.57 o 
  -7   1  26        1.15       -8.56     11.37 o 
  -6   1  26        7.45       -3.11     11.22 o 
  -5   1  26        3.66        5.45     10.79 o 
  -4   1  26        0.42       -9.85      9.85 o 
  -3   1  26        0.22        1.76      5.65 o 
  -2   1  26       34.24       46.01      5.29 o 
  -1   1  26        0.02        9.49      6.46 o 
   0   1  26        3.74        5.81      3.70 o 
   1   1  26        1.35        2.06      3.66 o 
   2   1  26       24.76       30.51      4.83 o 
   3   1  26        0.69        0.67      3.80 o 
   4   1  26        4.75        2.27      3.87 o 
   5   1  26        0.21        6.20      4.48 o 
   6   1  26        0.24        0.17      4.35 o 
   7   1  26        1.90        2.23      4.15 o 
   8   1  26        7.99       10.89      6.98 o 
  -8   2  26        3.81       13.69     13.19 o 
  -7   2  26        6.81       -6.39     14.33 o 
  -6   2  26        7.32       27.12     19.30 o 
  -5   2  26        0.19        5.01     15.08 o 
  -4   2  26       10.12       19.32      6.04 o 
  -3   2  26       11.20        8.26     14.15 o 
  -2   2  26        2.32        2.69      5.46 o 
  -1   2  26        0.62        7.74      5.17 o 
   0   2  26        3.57        1.06      6.91 o 
   1   2  26        0.38        3.73      3.83 o 
   2   2  26       11.44        7.80      4.23 o 
   3   2  26        0.11       -2.15      4.13 o 
   4   2  26        0.53       -3.45      4.51 o 
   5   2  26        0.71        3.54      4.64 o 
   6   2  26        7.43        8.56      4.83 o 
   7   2  26        3.38       -0.01      4.55 o 
  -6   3  26       21.29       28.17     19.56 o 
  -5   3  26        0.55       -8.39     16.62 o 
  -4   3  26        0.53        4.02      6.06 o 
  -3   3  26       14.10       37.38      8.10 o 
  -2   3  26        4.04       -1.33      6.17 o 
  -1   3  26        2.33        1.34      6.10 o 
   0   3  26       24.51       33.36      5.20 o 
   1   3  26       10.24       21.33      6.45 o 
   2   3  26       29.02       23.18      5.15 o 
   3   3  26       14.25       21.53      4.79 o 
   4   3  26        4.77        3.85      4.59 o 
   5   3  26        6.79       13.40      5.42 o 
  -2   4  26        2.06        2.89     15.44 o 
  -1   4  26        9.14       14.33      7.70 o 
   0   4  26        9.37       15.85      5.15 o 
   1   4  26        3.82       11.73      4.99 o 
   2   4  26        0.16       13.87      5.10 o 
  -7   0  27       24.24       13.78     19.02 o 
  -5   0  27       16.29       26.84     19.33 o 
  -3   0  27        0.15        9.51     14.49 o 
  -1   0  27        7.29       19.38      6.31 o 
   1   0  27        9.27       11.94      6.44 o 
   3   0  27        5.53        0.13      5.50 o 
   5   0  27       11.66       19.33      7.18 o 
   7   0  27        5.11        5.32      6.60 o 
  -7   1  27        0.75      -11.57     11.57 o 
  -6   1  27       21.46        6.88     12.28 o 
  -5   1  27        1.24      -10.54     10.99 o 
  -4   1  27        2.60       12.17     16.11 o 
  -3   1  27        0.30        1.97      4.90 o 
  -2   1  27       31.79       33.28      5.00 o 
  -1   1  27        0.15        4.30      3.80 o 
   0   1  27        1.77        5.79      3.86 o 
   1   1  27        1.09        3.07      3.73 o 
   2   1  27        0.06        4.98      3.91 o 
   3   1  27        1.72       -1.04      7.67 o 
   4   1  27        0.08       -2.80      4.41 o 
   5   1  27       18.26       17.62      6.10 o 
   6   1  27        0.65       -3.33      4.12 o 
   7   1  27       10.01       11.11      5.08 o 
  -6   2  27        1.99       15.70     18.84 o 
  -5   2  27       15.70       19.30     17.38 o 
  -4   2  27       17.40       23.87      6.55 o 
  -3   2  27        0.02       12.90      6.17 o 
  -2   2  27        1.27        1.16      5.49 o 
  -1   2  27        0.66        1.53      3.96 o 
   0   2  27        0.13        1.71      7.63 o 
   1   2  27        7.81       17.28      4.53 o 
   2   2  27        0.00        5.82      4.15 o 
   3   2  27        1.80        7.75      4.19 o 
   4   2  27        0.99        8.28      4.36 o 
   5   2  27        5.68        6.11      6.10 o 
   6   2  27        5.17       10.98      4.83 o 
  -4   3  27        2.86       12.36      9.43 o 
  -3   3  27       55.18       65.07      9.11 o 
  -2   3  27       15.98       31.45      7.29 o 
  -1   3  27        1.65       -5.62      8.17 o 
   0   3  27        2.32        8.44      6.16 o 
   1   3  27        4.66        3.62      5.22 o 
   2   3  27        0.86       -1.43      4.01 o 
   3   3  27        0.37        4.14      4.30 o 
   4   3  27        0.16        8.69      5.80 o 
  -6   0  28       55.49       28.63     20.43 o 
  -4   0  28       40.54       77.31     21.06 o 
  -2   0  28       90.98      125.26     11.25 o 
   0   0  28       21.54       15.67      6.98 o 
   2   0  28       14.54       17.64      6.29 o 
   4   0  28       10.78        5.83      7.00 o 
   6   0  28       16.36       20.50      7.69 o 
  -6   1  28        3.68       19.96     13.27 o 
  -5   1  28       14.69       49.24     19.53 o 
  -4   1  28       35.71       59.31     19.71 o 
  -3   1  28       13.76       25.09      6.37 o 
  -2   1  28        0.31        9.70     10.65 o 
  -1   1  28        0.09        4.99      5.93 o 
   0   1  28       22.65       32.16      6.13 o 
   1   1  28       18.64       15.90      4.93 o 
   2   1  28        2.70        4.97      6.62 o 
   3   1  28        0.03        0.27      6.67 o 
   4   1  28       16.70       17.68      6.79 o 
   5   1  28        3.39       -0.73      5.01 o 
  -5   2  28        0.35       -6.67     16.85 o 
  -4   2  28        0.40        9.92     16.46 o 
  -3   2  28        3.55        4.83      5.48 o 
  -2   2  28        2.51       -2.75      5.44 o 
  -1   2  28        1.46       14.40      6.10 o 
   0   2  28        2.11        1.07      6.15 o 
   1   2  28       15.76       25.34      8.05 o 
   2   2  28        1.11        1.52      4.06 o 
   3   2  28        5.69        6.26      4.44 o 
   4   2  28        1.86       -4.29      4.29 o 
   0   3  28        5.69       15.80     14.19 o 
  -1   0  29       29.22       30.50      7.44 o 
   1   0  29        0.35        4.58      6.14 o 
   3   0  29       10.67        5.85      6.24 o 
  -4   1  29       17.96       48.62     19.30 o 
  -3   1  29        0.00        7.62     16.28 o 
  -2   1  29       15.29       25.96      7.04 o 
  -1   1  29        3.95        8.10      9.21 o 
   0   1  29        0.02        3.61      3.76 o 
   1   1  29       14.88       14.48     10.85 o 
   2   1  29        0.60        5.10      4.19 o 
   3   1  29        2.20        2.37      4.37 o 
  -2   2  29       21.14       47.40     17.43 o 
  -1   2  29        1.00        6.28      5.97 o 
   0   2  29        1.07       -0.34      6.05 o 
   1   2  29        6.11       11.29     11.59 o 
                                                 
